# Supplementary material for: Genetic Dissection Uncovers Genome-Wide Marker-Trait Associations for Plant Growth, Yield, and Yield-Related Traits Under Varying Nitrogen Levels in Nested Synthetic Wheat Introgression Libraries
Source: Front Plant Sci. 2021 Oct 4;12:738710. doi: 10.3389/fpls.2021.738710 (PMC8522553; doi:10.3389/fpls.2021.738710)
Supplement: Supplementary file 1 [file Data_Sheet_1.xlsx]

## Sheet: Table S1
Population	Treatment		LCC	SPAD	FRW	DRW	FSW	DSW	DTF	NPT	PHT	SPS	SB	FLL	FLW	GY	TRL	RSA	AD	Tips	Forks	RV	Root Length	Root angle
PDW233/Ae. Tauschii 14135 amphiploid//BWL4444	N0	Trial Mean	4.04962	40.0267	5.99405	0.784473	7.51793	2.35681	103.771	22.9	88.6883	19.6375	111.425	1.32575	22.6835	1605.41	633.112	66.0895	0.359762	3209.79	9148.8	0.650143	13.5134	73.427
		SE	0.173	1.7928	1.649	0.1609	1.0868	0.2109	1.0954	1.3892	2.5457	1.0589	24.5071	0.0897	1.9528	282.309	76.8072	7.86	0.0144	488.666	1063.35	0.0798	1.1441	5.4335
		LSD	0.346	3.5856	3.298	0.3218	2.1736	0.4218	2.1908	2.7784	5.0914	2.1178	49.0142	0.1794	3.9056	564.618	153.614	15.72	0.0288	977.331	2126.71	0.1596	2.2882	10.867
		stdev	0.329837	3.34753	3.2693	0.44819	4.18412	1.39781	6.14338	2.6956	5.25489	2.21903	50.3407	0.123791	19.0434	796.083	370.767	30.9247	0.0338646	2851.6	6959.57	0.274827	2.71559	10.8209
		CV%	6.7553	7.08183	43.4981	32.4263	22.8579	14.1493	1.66911	9.59209	4.53848	8.52561	34.776	10.6673	13.6116	27.8042	19.1819	18.8045	6.33721	24.0716	18.3774	19.4099	13.3861	11.7003
		p-value	0.3939	0.3405	0.1694	0.0028	0	0	0	0.2513	0.4442	0.3477	0.2725	0.8485	0	0.0061	0	0.0003	0.0138	0	0	0.004	0.0214	0.0501
		Heritability	0.14	0.26	0.17	0.5	0.84	0.95	0.92	-	-	0.28	-	-	0.98	0.57	0.88	0.78	0.47	0.91	0.93	0.39	0.44	0.02
	N60	Trial Mean	4.24738	43.2506	5.94261	0.990479	13.3244	3.3225	99.62	24.325	92.5775	19.04	137.5	1.49425	21.2097	2246.44	709.752	80.7294	0.374035	2844.96	8619.53	0.752856	14.1688	78.0826
		SE	0.1827	1.8624	0.9512	0.1393	2.2307	0.3485	2.1799	1.2166	3.2693	1.173	27.0416	0.1365	2.2189	0.1204	92.4201	8.0906	0.0168	710.715	1353.27	0.190044	1.6435	5.6622
		LSD	0.3654	3.7248	1.9024	0.2786	4.4614	0.697	4.3598	2.4332	6.5386	2.346	54.0832	0.273	4.4378	0.2408	184.84	16.1812	0.0336	1421.43	2706.53	0.380088	3.287	11.3244
		stdev	0.371846	3.87514	1.93596	0.379472	5.17751	1.31899	6.41192	1.80067	4.48543	1.80303	46.645	0.163605	3.23523	588.929	238.487	22.5582	0.0287971	1858.35	3687.32	0.0695	2.33376	80.1507
		CV%	6.79978	6.80864	25.3081	22.2387	26.47	16.5843	3.45989	7.90766	5.58358	9.7412	31.0957	14.4467	16.5415	41.4512	20.5887	15.8459	7.10889	39.4993	24.8239	14.5861	18.3408	4.38491
		p-value	0.1111	0.1081	0.0502	0.0041	0.0132	0.0001	0.0004	0.8095	0.8745	0.6073	0.7828	0.9909	0.9594	0.1204	0.0039	0.0013	0.3985	0.0033	0.0018	0.0017	0.8022	0.1096
		Heritability	0.36	0.28	0.47	0.63	0.61	0.82	0.72	-	-	-	-	-	-	0.4	0.67	0.72	0.04	0.7	0.72	0.69	-	-
	N120	Trial Mean	4.49437	44.6567	5.96266	1.0019	7.7474	2.32762	101.457	25.805	97.6225	19.3437	176.614	1.89075	28.1065	2273.49	897.87	87.6536	0.329933	4457.25	12812.1	0.710366	14.2468	68.1045
		SE	0.2717	1.9836	1.0529	0.2696	1.8333	0.4387	3.0893	2.0698	4.6182	1.5828	41.0071	0.1041	1.1793	0.5215	113.195	9.1582	0.0354	1043	3365.64	0.109	1.8359	4.9416
		LSD	0.5434	3.9672	2.1058	0.5392	3.6666	0.8774	6.1786	4.1396	9.2364	3.1656	82.0142	0.2082	2.3586	1.043	226.391	18.3164	0.0708	2086.01	6731.27	0.218	3.6718	9.8832
		stdev	0.933844	3.35787	2.60095	0.447597	3.62103	0.953903	7.36288	2.71018	5.69362	2.40686	62.4345	0.395248	1.81851	1113.54	393.708	27.3731	0.0538453	3681.55	9392.4	0.225583	2.66179	12.217
		CV%	9.55846	7.02341	27.9209	42.5437	37.4158	29.7974	4.8145	12.6821	7.47989	12.9379	36.7116	8.70664	6.63421	48.8636	19.9336	16.52	16.9436	36.9989	41.5352	24.2714	20.3754	11.4727
		p-value	0	0.3469	0.0354	0.4675	0.2363	0.0299	0.0093	0.9505	0.9817	0.7077	0.6318	0.0001	0.9113	0.5215	0	0.0005	0.631	0.0007	0.0013	0.169	0.7608	0.0502
		Heritability	0.82	-	-	-	0.25	0.41	0.54	-	0.01	-	0.13	0.85	-	0.22	0.8	0.71	-	0.76	0.63	-	-	0.19
PDW233/Ae. Tauschii 14135 amphiploid//BWL3531	N0	Trial Mean	4.1806	41.4512	4.62348	0.663164	7.83394	1.92888	107.219	22.8276	91.225	18.268	86.8556	1.39946	20.8547	1705.13	1868.46	166.124	0.302367	12224.7	27156.8	1.18763	12.4272	66.3952
		SE	0.3909	1.43	1.1967	0.1603	1.9168	0.4457	0.848	1.3639	1.7979	0.9738	14.627	0.036	1.066	174.726	275.05	21.376	0.0181	2206	5122	0.1378	1.411	3.1404
		LSD	0.7818	2.86	2.3934	0.3206	3.8336	0.8914	1.696	2.7278	3.5958	1.9476	29.254	0.072	2.132	349.452	550.1	42.752	0.0362	4412	10244	0.2756	2.822	6.2808
		stdev	0.306711	3.32466	2.08101	0.361082	3.37001	0.892065	4.52422	2.97522	5.00272	2.21573	33.8728	0.130081	13.0098	761.488	552.181	40.4067	0.0487333	4294.24	10024.8	0.249886	2.58517	11.2906
		CV%	6.5579	6.89954	51.7649	48.3292	48.935	46.2113	1.58183	11.9492	3.94175	10.6615	33.6813	5.20821	10.2228	20.4942	29.4415	25.7351	11.9598	36.0964	37.7229	23.2038	22.7117	9.45984
		p-value	0.3886	0.2683	0.9057	0.192	0.8868	0.5213	0	0.4081	0.0392	0.2574	0.3895	0.0009	0	0.0001	0.6158	0.7065	0.0174	0.614	0.5958	0.8203	0.91	0.004
		Heritability	0.14	0.18	-	0.27	-	-	0.81	0.02	0.52	0.13	0.13	0.68	0.98	0.79	-	-	0.52	-	-	-	-	0.75
	N60	Trial Mean	4.34652	44.0546	5.32448	0.743417	11.0581	2.40563	103.056	25.1099	93.4483	18.9224	135.264	1.46724	21.2474	2601.23	1262.73	120	0.325801	8366.38	17580.7	0.926327	13.9073	74.2157
		SE	0.1281	1.3681	0.9157	0.1725	2.241	0.4224	1.4361	0.6933	1.6962	0.9531	12.2463	0.0357	1.2268	367.598	229.623	16.4997	0.0198	2162	3938.84	0.1034	0.9469	6.6788
		LSD	0.2562	2.7362	1.8314	0.345	4.482	0.8448	2.8722	1.3866	3.3924	1.9062	24.4926	0.0714	2.4536	735.196	459.246	32.9994	0.0396	4324	7877.69	0.2068	1.8938	13.3576
		stdev	0.375752	3.97701	1.86194	0.299838	4.38075	0.899753	6.23818	1.82093	3.72219	1.94724	38.0252	0.0865913	2.49829	1154.21	529.849	36.63	0.0395642	4845.71	9110.33	0.212627	1.80247	12.4924
		CV%	5.89655	6.21072	34.3966	46.4184	40.5321	35.1212	2.78711	5.52206	3.63033	10.0742	18.1073	4.86213	11.5474	28.2634	36.3692	27.4875	12.1606	51.7029	44.8087	22.3149	13.617	17.9985
		p-value	0.0042	0.0048	0.4694	0.9071	0.7761	0.5841	0.0001	0.1168	0.2493	0.4546	0.0159	0.05	0.4648	0.0012	0.2405	0.3343	0.5287	0.3303	0.2455	0.5254	0.7157	0.7378
		Heritability	0.54	0.55	-	-	-	-	0.8	0.26	0.22	-	0.63	0.36	0.03	0.64	0.2	0.1	-	0.18	0.22	-	-	-
	N120	Trial Mean	4.54296	44.8423	5.20632	0.799423	7.51352	1.92487	103.185	26.8815	95.8944	19.5241	195.956	1.67144	25.2871	2690.28	975.062	96.0696	0.325109	5155.68	13513.6	0.760992	14.0916	59.668
		SE	0.1732	2.1063	0.6912	0.1277	0.8497	0.2582	1.7208	1.0907	2.3694	0.9145	22.7605	0.085	2.7842	375.443	415	35.7787	0.0171	2791.08	5723.98	0.2565	1.1786	4.9872
		LSD	0.3464	4.2126	1.3824	0.2554	1.6994	0.5164	3.4416	2.1814	4.7388	1.829	45.521	0.17	5.5684	750.885	830	71.5574	0.0342	5582.16	11448	0.513	2.3572	9.9744
		stdev	0.381727	4.36655	1.61426	0.295443	2.55976	0.609879	5.91936	2.41996	5.10905	2.09731	61.9871	0.163008	2.15135	570.858	51.6749	0.0447818	4697.57	8448.14	0.35669	1095.92	2.26259	12.5522
		CV%	7.62572	9.3943	26.5507	31.9441	22.6183	26.8321	3.33545	8.11525	4.94158	9.36791	23.2302	10.168	7.9232	27.9111	26.9285	34.8428	10.5112	34.2386	26.789	21.3165	16.7279	16.7166
		p-value	0.5337	0.4081	0.1272	0.3249	0.0025	0.1852	0.0045	0.2236	0.2938	0.3044	0.045	0.6608	0.3047	0.9996	0.9947	0.0268	0.949	0.999	0.9999	0.0045	0.9624	0.3246
		Heritability	0.06	-	0.3	0.14	0.57	0.21	0.66	-	0.13	0.16	0.44	-	0.11	0.54	-	-	0.4	-	-	-	-	0.23

## Sheet: Table S2
Population	Traits	Treatment	Genotype	Treatment x genotype	CV (T)%	CV (G)%	Min	Max	Mean	StdDev	Treatment	Genotype	Treatment x genotype	CV (T)%	CV (G)%	Min	Max	Mean	StdDev	h2
		2018-2019									2019-2020									0.22
PBW114/Ae.tauschii 14170 amphiploid//BWL3531	LCC	19.41*	2.37***	2.52***	6.47	5.99	3.4	5.19	4.45	0.3592	11.32*	1.88*	2.11*	5.9	5.2	3.6	5.1	4.22	0.4522	0.24
	SPAD	28.92*	2.5***	2.24***	5.02	5.59	34.64	53.52	45.33	3.35	25.24*	2.21*	2.10*	38.11	36.68	38.8	50.23	46.29	7.15	0.2
	FRW	33.93*	2.18***	2.51***	43.79	29.81	0.564	19.9	7.08	2.96	62.9*	2.11***	1.89***	17.22	30.44	0.24	9.2	4.39	1.66	0.29
	DRW	3.75	1.4*	1.71***	84.52	44.54	0.114	4.6	1.12	0.5817	16.68*	1.62**	1.36**	56.38	55.51	0.03	3.4	1.07	0.6718	0.34
	FSW	24.78*	1.35*	1.65***	48.19	37.2	2.58	37.3	11.26	4.97	176.06**	2.1***	2.31***	11.06	15.42	5.5	21.7	11.97	2.58	0.3
	DSW	2.88	1.93***	1.56***	59.21	40.18	0.7	12.1	2.85	1.33	40.16*	1.66**	1.95***	16.82	21.93	2	9.5	3.94	1.06	0.76
	DTF	37.39*	3.47***	4.26***	3.28	3.43	90	118	103.85	5.75	53.3*	5.13***	6.19***	1.35	1.28	84	92	88	2.13	0.44
	NPT	373.78**	1.73***	1.68***	2.91	8.83	15	31	23.79	2.57	1792.27***	1.87***	1.65***	7.04	18.62	9	52	24	6.81	0.48
	PHT	28.54*	3.09***	2.74***	6.67	3.1	83.45	114	94.47	4.62	81.07*	4.68***	3.91***	6.74	4.81	68.3	112.7	92	7.89	0.55
	SPS	1.87	1	1.16	15.29	10.02	13	24	18.84	1.95	93.79*	1.13	1.07	5.67	15.76	11	21.5	15.76	1.61	0.34
	SB	129.6**	1.21*	1.34**	41.92	30.44	25	375	143.25	63.22	33.97*	1.85***	1.64***	34.04	29.29	30.2	318.2	122.49	44.36	0.83
	FLL	624.59***	1.21	1.13	3.91	10.09	1	2.3	1.55	0.1878	278.33**	2.10***	2.00***	22.4	14.7	0.4	2.4	1.17	0.3466	0.54
	FLW	306.81**	1.16	0.99	8.97	10.2	15.2	29.8	23.18	3.3	22.30*	2.51***	1.81***	26.7	9.63	11	25.8	18.96	2.72	0.66
	GY	2652.43***	2.33***	2.73***	2.49	27.44	425	6395	2313.19	872.3	23.71*	1.22*	1.35*	47.39	26.9	548.3	4536.7	2326.25	756.14	0.22
	TRL	5.11*	2.95***	4.31***	22.34	37.73	154.52	5337.7	1031	615.94	445.21**	1.25*	1.12	34.75	43.56	41.13	1733.69	305.16	196.06	0.4
	RSA	13.49*	1.83***	2.49***	35.16	35.06	21.84	433.6	97.01	44.53	21.03*	1.01	1.02	59.63	37.38	21.31	242.66	51.94	21.42	0.23
	AD	2.64	0.84	1.01	18.08	12.58	0.2064	0.489	0.3497	0.0447	30.66*	91.42	2.36*	65.23	44.3	0.3038	2.58	0.7194	0.3945	0.42
	Tips	35.34*	1.45**	2.12***	60.68	74.85	407	43548	5574.7	5197.84	190.05**	1.89*	1.99*	68.4	58.41	157	6373	1161	976	0.31
	Forks	7.22*	2.11***	2.54***	45.57	58.04	1580	111642	13499.5	10280.6	2049***	1.56*	1.55*	23.32	58.4	165	27622	3232	2881	0.33
	RV	43.27*	1.31*	1.85***	19.8	35.72	0.193	3.59	0.8329	0.3506	12.23*	1.66*	2.36*	91.22	66.25	0.211	5.05	0.902	0.6436	0.2
	MRL	4.71	1.14	1.1	21.25	17.19	5.91	20.14	13.17	2.37	-	-	-	-	-	-	-	-	-	0.42
	RA	11.92*	1.39*	1.94*	43.69	16.9	35.3	128.6	65.97	13.1	-	-	-	-	-	-	-	-	-	0.21
PBW114/Ae.tauschii 14170 amphiploid//BWL4444	LCC	192.13**	1.83***	2.03***	4.39	6.55	3.25	5.35	4.44	0.3864	10.11*	1.76*	2.44*	6.2	6.12	3.22	4.98	4.16	0.3421	0.22
	SPAD	367.05**	1.55**	1.65***	2.22	6.62	33.55	55.18	44.78	3.56	22.11*	2.15*	2.64*	32.32	35.25	39.2	50.11	47.11	6.22	0.28
	FRW	32.09*	1.60**	2.54***	39.89	27.8	1.07	22.3	7.06	2.66	23.22*	1.62**	2.15***	23.37	29.75	0.24	9.2	4.27	1.57	0.3
	DRW	13.25*	1.44*	1.99***	52.88	34.12	0.25	3.53	1.17	0.4878	40.52*	1.45*	1.65*	42.92	54.79	0.03	3.4	1.09	0.6564	0.42
	FSW	25.52*	2.31***	1.78***	58.7	30.29	1.23	28.5	10.69	4.35	129.9**	1.99*	2.14*	24.23	26.85	5.5	24.2	10.18	3.22	0.22
	DSW	2.66*	1.37*	1.69**	33.62	37.45	0.515	9	3.04	1.31	26.05*	1.44*	1.30*	30.4	26.07	2.1	9.6	4.03	1.19	0.32
	DTF	69.69*	1.55**	1.4**	1.44	5.49	89	119	103.77	6.33	183.25**	4.05***	3.56***	1.28	1.76	84	94	88	2.52	0.67
	NPT	4.42	1.11	1.17	15.91	10.74	15	32	24.48	2.83	12.29*	1.40*	1.26*	77.57	22.37	4	42	23	6.53	0.42
	PHT	33.03*	1.59**	2.10***	4.71	3.3	81	117	103.8	4.5	2315***	5.57***	4.54***	1.24	3.72	64.3	110.3	95.9	6.97	0.73
	SPS	1160.16***	0.83	0.91	1.38	10.49	13	24	19.65	2.06	21.36*	1.33*	1.53***	20.22	8.53	12	21.7	17.18	1.89	0.51
	SB	221.67**	1.37*	1.99*	48.07	47.49	25	400	156.06	102.33	12.23*	1.66*	1.28*	91.23	28.69	31.9	291.4	124.21	46.47	0.6
	FLL	446.36**	1.11	0.94	4.58	10.26	1	3.9	1.51	0.1777	1530***	1.99*	1.66*	11.15	15.45	0.5	2.5	1.23	0.3706	0.2
	FLW	118.25**	1.88*	1.34*	14.81	7.42	15.5	29.7	23.32	2.91	21.39*	2.13***	1.65***	16.23	8.67	15.5	28.8	21.57	2.45	0.31
	GY	23.4*	1.43*	1.69***	40.04	35.43	211.7	6508	2095.08	886	15.03*	1.99*	1.69*	94.32	53.72	345	4530	2163	889.23	0.72
	TRL	130.3**	3.76***	3.43***	34.22	31.77	266.6	3565.4	883.47	467.91	11.36*	1.44*	1.99*	98.81	66.54	52	4334	589	737	0.29
	RSA	35.38*	1.34*	1.33*	40.33	30.1	28.2	221.3	88.11	31.16	14.45*	1.70***	1.43**	236.71	136.87	14.97	880.9	111.84	184.12	0.29
	AD	13.88*	1.77***	1.93***	16.15	10.01	0.203	0.492	0.3553	0.0443	68.71*	1.33*	2.22*	44.73	51.81	0.3064	2.19	0.6211	0.3616	0.2
	Tips	133.02**	1.38*	1.5***	31.4	38.75	896	33949	4273.97	3572.51	19.62*	16.36*	6.65*	96.12	83.42	208	8766	1326	1085	0.38
	Forks	39.74*	1.37*	1.41**	34.16	29.99	34	48590	10509.8	6111.85	19.96*	1.15	0.83	220.22	110.47	203	46978	5854	6727.02	0.33
	RV	20.61*	1.38*	1.14	36.42	27.23	0.206	1.8	0.7708	0.2333	24.88*	1.73***	1.58***	234.25	175.69	0.1713	27.32	2.08	4.43	0.49
	MRL	0.3	1.52**	1.23	70.7	16.42	5.54	21.59	13.28	2.56	-	-	-	-	-	-	-	-	-
	RA	128.27**	1.38*	1.31*	12.04	15.69	32.6	120.4	68.35	12.78	-	-	-	-	-	-	-	-	-
PDW233/Ae. Tauschii 14135 amphiploid//BWL3531	LCC	-	-	-	-	-	-	-	-	-	13.32*	4.77*	5.44	26.93	49.89	3.92	4.91	4.55	2.12	0.14
	SPAD	-	-	-	-	-	-	-	-	-	15.54*	5.11*	4.49*	27.97	49.79	38.8	48.82	4.79	2.33	0.18
	FRW	-	-	-	-	-	-	-	-	-	28.35*	1.43**	1.90***	21.65	30.22	0.244	9.2	4.47	1.6	0.24
	DRW	-	-	-	-	-	-	-	-	-	26.69*	1.56*	1.81*	35.11	56.25	0.03	3.4	1.12	0.6605	0.32
	FSW	-	-	-	-	-	-	-	-	-	14.72*	1.58***	1.39**	16.91	18.56	4.2	20.83	2.63	12.66	0.28
	DSW	-	-	-	-	-	-	-	-	-	64.39*	1.58***	1.68***	18.41	25.54	1	9.4	4.78	1.45	0.37
	DTF	-	-	-	-	-	-	-	-	-	23.31*	17.28***	3.05***	3.74	1.27	84	95	90	2.42	0.81
	NPT	-	-	-	-	-	-	-	-	-	165.59***	3.29***	2.63***	29.36	19.17	6	60	25.36	8.47	0.54
	PHT	-	-	-	-	-	-	-	-	-	187.59**	4.59***	3.28***	3.17	4.57	66	117	89	6.62	0.67
	SPS	-	-	-	-	-	-	-	-	-	13.32*	3.59***	1.62***	23.94	6.47	11.67	22.7	16.76	1.46	0.53
	SB	-	-	-	-	-	-	-	-	-	12.22*	1.83***	1.69***	93.46	30.22	37	321	129.19	48.52	0.45
	FLL	-	-	-	-	-	-	-	-	-	62.35*	1.66***	1.71*	39.12	15.16	0.5	2.4	1.34	0.3139	0.98
	FLW	-	-	-	-	-	-	-	-	-	14.14*	3.2***	1.64***	31.99	11.38	10	28.3	18.47	2.88	0.68
	GY	-	-	-	-	-	-	-	-	-	13.69*	2.63***	1.80***	47.7	26.49	620	5483	2536	859	0.79
	TRL	-	-	-	-	-	-	-	-	-	72.42*	1.91*	1.87*	128	66	37	3035	313	278.1	0.28
	RSA	-	-	-	-	-	-	-	-	-	36.28*	1.58*	2.33*	109.31	100.26	13.54	772.27	56.71	60.39	0.43
	AD	-	-	-	-	-	-	-	-	-	2.02	0.8	0.94	126.35	51.38	0.2858	2.96	0.7955	0.5102	0.29
	Tips	-	-	-	-	-	-	-	-	-	2101.36***	1.99*	1.83*	22.35	60.16	95	6176	1010	802	0.44
	Forks	-	-	-	-	-	-	-	-	-	69.80*	1.66*	1.93*	164.57	57.47	93.75	22185	3151.14	2950	0.28
	RV	-	-	-	-	-	-	-	-	-	1.88*	1.94*	1.96*	121.33	135.9	0.1225	21.01	1.07	1.45	0.34
PDW233/Ae. Tauschii 14135 amphiploid//BWL4444	LCC	-	-	-	-	-	-	-	-	-	23.26*	3.71***	3.88***	10.19	2.98	4	5.5	4.67	0.2648	0.22
	SPAD	-	-	-	-	-	-	-	-	-	19.89*	3.94***	3.86***	11.04	2.92	40.08	55	46.73	2.63	0.29
	FRW	-	-	-	-	-	-	-	-	-	65.86*	4.31***	1.97***	26.9	25.8	0.24	9.2	4.54	1.72	0.22
	DRW	-	-	-	-	-	-	-	-	-	37.27*	2.28***	1.94***	58.47	46.43	0.03	3.4	1.12	0.6907	0.29
	FSW	-	-	-	-	-	-	-	-	-	29.34*	2.83***	2.26***	24.78	16.09	4.17	25	14.09	3.21	0.22
	DSW	-	-	-	-	-	-	-	-	-	95.62*	2.85***	2.35***	12.02	16.46	2	6.1	3.74	0.8591	0.31
	DTF	-	-	-	-	-	-	-	-	-	25.85*	30.77***	2.90***	2.41	1.26	84	97	89.49	2.97	0.74
	NPT	-	-	-	-	-	-	-	-	-	22.66*	4.10***	4.65***	50.3	14.54	7	53	25.28	7.29	0.62
	PHT	-	-	-	-	-	-	-	-	-	11.21*	5.56*	5.4*	43.17	40.51	67.3	995.9	100.97	41.3	0.61
	SPS	-	-	-	-	-	-	-	-	-	12.23*	4.41*	4.56*	58.8	41.91	13.33	197.7	19.47	8.33	0.49
	SB	-	-	-	-	-	-	-	-	-	91.71*	3.05***	2.49***	28.78	23.58	11.9	467.94	151.54	55.26	0.45
	FLL	-	-	-	-	-	-	-	-	-	28456***	3030***	1.59***	1.53	11.69	1	2.5	1.58	0.352	0.83
	FLW	-	-	-	-	-	-	-	-	-	118.61**	4.13***	1.79***	8.16	8.05	14.5	30.5	23.02	2.8	0.58
	GY	-	-	-	-	-	-	-	-	-	12.33*	3.06***	1.94***	35.29	23.85	425	5528	2664	820.27	0.65
	TRL	-	-	-	-	-	-	-	-	-	16.21*	4.45**	1.34*	216	87	85	3188	424	434	0.22
	RSA	-	-	-	-	-	-	-	-	-	12.33*	4.52*	2.21*	193.53	111.17	21.98	788.87	69.88	84.89	0.32
	AD	-	-	-	-	-	-	-	-	-	2.77	0.86	1.06	168.55	32.63	0.289	1.62	0.5811	0.2379	0.22
	Tips	-	-	-	-	-	-	-	-	-	78.97*	3.21*	2.33*	71.74	73.92	198	8575.25	1043	891	0.29
	Forks	-	-	-	-	-	-	-	-	-	12.22*	3.31*	1.29*	222.99	93.74	452.25	38741	4435	4933	0.33
	RV	-	-	-	-	-	-	-	-	-	8.89*	1.97*	1.05	181.86	177.16	0.3038	29.93	1.05	1.91	0.23

## Sheet: Table S3
		N0 treatment																				N60 treatment																				N120 treatment
Population	Designation	LCC	SPAD	FRW	DRW	FSW	DSW	DTF	NPT	PHT	SPS	FLL	FLW	Biomass	GY	TRL	RSA	RD	RV	Tips	Forks	LCC	SPAD	FRW	DRW	FSW	DSW	DTF	NPT	PHT	SPS	SB	FLL	FLW	GY	TRL	RSA	RD	RV	Tips	Forks	LCC	SPAD	FRW	DRW	FSW	DSW	DTF	NPT
Pop1	HT 644	4.76	47.26	5.696	0.681	10.353	2.5765	98	20.25	94	19.5	18.485	1.605	107.5	1186.5	494.924	58.2473	0.463894	1.02663	1985.75	7698.25	4.81	48.6675	4.525	0.9315	11.225	2.404	98.5	25.5	97	19	139.5	19.98	1.375	1656	508.759	62.7023	0.41305	0.628188	1384.69	5989.69	5	50.48	6.4885	1.3685	13.7	3.6	96	26.5
Pop1	HT 647	3.985	40.275	3.905	0.5925	6.877	2.6765	92.5	25	93.5	20.5	20.285	1.73	60.5	915.5	443.793	57.5579	0.622325	0.687063	2033.12	3368.5	4.56	46.235	3.425	0.6065	13.625	3.284	101.5	23.5	91	19.5	108	17.905	1.375	1308.5	485.715	37.9044	0.428987	0.405438	1031.06	3058.75	4.45	44.79	5.4385	0.7895	11.4625	3.3	103.5	32.5
Pop1	HT 649	4.005	39.79	6.702	1.094	5.9975	2.1815	94	16.5	88.5	18	23.985	1.715	140.5	1811.5	388.699	60.8365	0.602725	0.677625	700.125	2724	4.275	42.7625	4.526	0.688	9.09	2.776	91.5	27	95.5	19.5	179.3	21.65	1.675	2430.5	402.656	55.0713	0.574581	0.715562	1325.5	4441.25	4.75	47.11	4.0965	1.1715	11.323	3.314	91	34
Pop1	HT 650	4.395	44.57	4.756	0.444	10.082	2.634	100	28	96.5	20	22.805	1.675	155.5	2592.5	320.106	46.4181	0.59904	0.785813	1296.23	3725.83	4.715	48.5975	5.8875	1.119	13.165	2.916	100.5	24	100	21.5	138.97	21.03	1.675	2420	546.514	70.7967	0.455338	0.749437	1522.25	6338.81	4.875	47.84	6.18	1.0335	10.1735	3.3355	99.5	28
Pop1	HT 651	4.2	41.56	4.269	0.8155	10.072	2.544	95.5	25.25	95.5	18	24.605	1.885	157.5	1162	388.752	53.0615	0.460294	0.536687	1314.62	4296.44	4.54	45.51	5.5	0.6895	12.18	3.2055	93	24.5	98.5	18.5	107.38	25.315	1.675	1910.5	381.899	51.8619	0.61905	0.714875	1287.19	4446.75	4.5	45.82	5.6955	1.112	10.3455	2.5875	96	26.5
Pop1	HT 652	4.335	43.24	2.564	0.454	8.6945	2.7265	97	21	99.5	18	21.06	1.53	109	1122.5	378.059	54.764	0.566912	0.7395	1302.94	5215.12	4.385	44.2775	5.02	1.018	12.925	3.334	90.5	24.5	95	17	143	22.68	1.475	2046.5	639.118	100.327	0.439462	0.90825	1702.31	13253.5	4.675	46.58	6.78	1.052	8.6585	2.5415	95.5	32
Pop1	HT 653	4.565	46.24	6.4055	0.7215	9.4215	2.854	100.5	17.75	85.5	19.5	22.07	1.27	74.5	1307.5	412.239	56.1081	0.628375	0.769062	1359.12	5330	4.485	44.845	5.3085	1.157	13.95	4.209	94.5	26.5	94.5	18	91.85	17.43	1.575	1644.5	631.323	87.9226	0.381369	0.84575	2077.06	8917.75	4.475	45.61	4.094	1.2825	10.5155	2.725	96.5	31.5
Pop1	HT 655-2	4.39	43.185	4.91025	0.81	6.5625	2.6475	96.5	20.75	90.5	19	23.845	1.72	111.5	1468	582.16	59.6993	0.480094	0.705188	3223.69	3946.12	4.035	40.795	4.97625	1.057	12.49	5.249	95.5	27	91	17	98.85	22.905	1.525	1914.5	883.222	90.2895	0.646869	0.981625	5829.88	12463.9	4.375	42.98	5.23725	1.4075	9.053	2.4125	96.5	26.5
Pop1	HT 656	4.565	45.215	6.652	0.8815	9.134	2.654	107	25	92.5	17	23.945	1.595	179.5	1711	330.76	48.0694	0.619781	0.5375	2184.12	2040.62	4.685	46.8825	6.27	1.207	14.685	4.194	101.5	23	91.5	18	152.85	22.73	1.525	2456	412.165	52.4617	0.455475	0.573125	1720.12	4804.5	4.975	49.06	4.4025	0.941	11.407	2.5	105	33
Pop1	HT 657	4.12	41.125	5.15	1.4105	12.4735	5.999	96.5	16	97.5	19	24.18	1.725	223	1951	355.048	48.5896	0.623775	0.72725	1348.44	3336.56	4.315	44.3675	8.2125	1.7815	14.825	5.121	88	25	103	17.5	168.47	22.805	1.4	3185	538.172	67.1621	0.403525	0.669625	1341.75	6223.38	4.9	49.11	7.4945	1.632	16.708	5.35	100.5	27.5
Pop1	HT 658	4.385	43.48	3.73	0.5975	8.557	2.4365	109.5	20.25	98	17.5	22.085	1.58	198.5	1409.5	511.579	59.3867	0.489019	0.822875	2434.88	6078.5	4.71	47.4725	5.9625	1.3105	14.9	3.919	102.5	32	103.5	18.5	119	22.355	1.55	1899	632.213	75.0281	0.378263	0.712875	2357.94	7578	4.825	47.73	6.8435	0.967	9.6	3	106.5	28
Pop1	HT 659	4.375	43.94	8.049	1.1605	8.2795	3.284	101	21.5	92.5	18.5	22.405	1.205	103	1066	301.092	46.2314	0.599569	0.776875	960.125	4768.19	4.74	47.4375	6.025	1.6	14.275	3.7605	99	20	93.5	19	102.88	17.415	1.575	2482.5	389.875	60.4387	0.59416	0.845354	1101.17	4019.1	5.01	50.665	4.708	1.262	10.8455	3.75	100	32
Pop1	HT 660	4.145	41.895	3.68	0.379	9.9185	2.499	100	27	94	19.5	24.505	1.525	195	1643	362.911	48.8292	0.47205	0.612375	1258.56	4454.62	4.465	45.53	5.045	0.9315	9.725	3.436	98.5	24.5	96	18.5	119.47	24.405	1.675	1967	515.548	64.5176	0.407469	0.644875	1378.81	5754.12	4.4	45.71	7.1445	1.449	12.583	2.8085	102	34.5
Pop1	HT 661	4.29	42.94	5.41	1.3	14.5	4.1	102.5	22.75	95	19	19.72	1.395	135.5	2867	261.366	39.776	0.635887	0.7245	1120.81	3382.88	4.685	46.9925	4.455	1.212	11.865	3.009	104.5	32	96.5	18	145.85	19.105	1.375	3968	484.928	60.0136	0.389056	0.59475	1352.88	5734.44	4.5	45.38	4.794	1.5075	10.7905	4.15	107	26.5
Pop1	HT 662	4.26	42.14	4.875	0.8	10.187	2.4415	98	24.75	92	17	21.935	1.78	191.5	1453	399.508	54.6257	0.495531	0.63775	1513.56	3894.5	4.035	40.48	6.22	1.713	12.445	3.599	94	21.5	90	16.5	115.5	22.63	1.575	2850.5	527.253	71.3219	0.449756	0.795813	1628.75	5631.75	4.85	49.11	6.9285	1.157	13.34	5.895	96.5	28.5
Pop1	HT 664	4.095	41.78	5.0935	0.3765	13.032	2.584	104	18.75	99	18.5	23.28	1.825	135	1427.5	377.637	52.739	0.627838	0.650062	1182	3184.12	4.515	46.165	4.05	0.7665	17.655	3.806	102.5	24	97.5	19	111.47	22.105	1.875	2070.5	801.014	91.1281	0.387275	0.832062	2637.12	10328.8	4.75	48.06	5.9445	0.778	10.3665	2.8125	108	29
Pop1	HT 665	4.2893	43.3804	3.30015	0.64985	7.27505	2.6765	97	20.5883	96.5	18.5	18.3154	1.46865	103	776	312.076	54.4641	0.4744	0.555438	2297	3736.62	4.45	47.0825	3.62625	1.189	8.2475	2.616	96.5	20	98.5	19.5	166.8	19.175	1.45	1132	497.595	61.202	0.394131	0.60025	1995.94	5932.44	4.775	46.92	5.62375	1.063	13.273	3.725	97.5	20
Pop1	HT 666	4.41	40.545	7.5225	1.775	26.7445	7.0515	101	20	94	22.5	20.31	1.555	234	1399	483.069	63.0416	0.444113	0.513188	1582.56	4766.31	4.68	47.335	5.8625	1.843	11.845	4.509	103.5	23	95.5	24.5	113.5	20.68	1.375	1868	459.751	62.0173	0.43675	0.676937	1208.5	5285.69	4.4	44.01	5.697	2.0605	15.7835	4.35	102	31.5
Pop1	HT 667	4.285	42.975	5.385	1.15	12.352	4.5165	105	22	98	20.5	19.56	1.455	142.5	1982	435.898	53.6827	0.622006	0.842437	2131.94	6247.94	4.56	45.725	8.31	1.758	15.65	6.829	105	28	97.5	21	124	19.78	1.275	3252.5	517.179	67.8117	0.440756	0.724562	1495.75	5758.06	4.75	46.66	7.497	1.802	13.3	4.9165	105.5	31
Pop1	HT 668	4.135	41.455	5.7925	0.961	11.9705	2.9515	102.5	25.75	93.5	19	24.06	1.705	159.5	901	560.606	61.6134	0.674744	0.897	1888.5	7619.44	4.46	45.28	5.05	1.1065	16.825	4.834	99	27	101	19	129	22.355	1.5	1761	700.882	95.3064	0.684462	1.32412	1765.69	8464.75	4.675	46.44	6.2135	1.452	15.75	5.65	100	29.5
Pop1	HT 669	4.175	41.1	4.9865	0.8605	11.047	2.834	93.5	27.75	94	17	22.955	1.785	124	2102.5	303.776	41.8582	0.630213	0.79325	1210.19	5276.12	4.39	44.745	5.5625	0.994	15.12	3.2555	88.5	20	99	18	129.88	18.49	1.625	2623	396.134	44.4416	0.437256	0.60575	1417.19	4846.75	4.55	45.44	6.133	1.457	12.7305	3.3	90	26.5
Pop1	HT 670	4.415	44.315	9.988	1.549	17.754	5.614	100.5	22	95	18.5	21.97	1.395	152	997.5	349.187	47.4968	0.525325	0.600375	1363.56	3121.88	4.61	46.24	7.725	1.907	16	4.474	100.5	22.5	103.5	18.5	101.35	21.155	1.475	1656	612.48	67.6886	0.35755	0.600875	1780.81	7999.88	4.615	46.15	7.5	1.85	22.25	5.7	103.5	29.5
Pop1	HT 671	4.1	41.045	6.324	1.4855	15.3195	4.484	97	24.5	92	16	21.48	1.51	174	2153.5	266.992	37.712	0.500265	0.598292	952.854	3446.85	4.89	49.19	7.1585	1.6085	17.09	5.7205	97	32	95	20.5	160.88	20.59	1.425	2547.5	501.888	59.6271	0.412119	0.575438	1798.25	5792.44	5.025	50.26	8.6415	0.9535	17.0705	8.6665	103.5	29
Pop1	HT 672	4.35	44.485	4.009	0.5605	10.722	2.489	97.5	20.5	95.5	18.5	21.905	1.735	170	1985	296.542	44.0061	0.607212	0.662813	1115.62	3510.69	4.19	43.33	6.4	1.2375	14.64	3.1255	96	21.5	97.5	18.5	124.88	21.515	1.55	2266	338.784	50.6977	0.519462	0.635687	985.625	3300.5	4.275	43.75	6.4165	0.75	11.8955	3.3585	94	24.5
Pop1	HT 673	4.09	41.46	4.4575	0.761	8.439	2.453	92	16.5	91	17.5	22.47	1.695	87.5	1198	330.156	42.2262	0.468194	0.716562	1348.44	4333.44	4.585	45.785	6.1085	1.1655	12.485	4.324	88.5	25	96.5	19	144.85	20.78	1.425	2810.5	669.701	74.068	0.594006	0.861313	5150	8902.69	4.525	45.69	5.319	1.4625	10.4355	3.115	89	28
Pop1	HT 675	4.4237	44.2895	4.5695	0.763	10.659	3.5555	91	20	93	19.5	21.62	1.77	90.5	1774	334.882	48.9911	0.539575	0.585719	1011.44	2853.75	4.535	45.675	5.1415	1.8235	9.36	2.609	89.5	23	93.5	19	89.85	20.105	1.475	2179.5	521.364	64.8489	0.447525	0.684125	1580.62	6129.06	4.625	46.06	4.569	0.945	11.503	2.9375	91.5	30.5
Pop1	HT 676	4.3	42.615	4.8515	0.513	10.5295	3.409	98.5	23.25	91	19.5	21.43	1.585	158	2435	429.095	54.9903	0.461556	0.509313	1517.38	3219.56	4.59	46.6425	5.753	1.2125	13.165	3.2755	95.5	21	94.5	19	105.88	21.465	1.6	2906	379.448	53.4629	0.517188	0.676937	1356.31	4055.69	4.45	45.93	5.328	1.087	8.5355	2.55	95	29
Pop1	HT 679	4.22	43.15	3.561	0.1865	10.142	2.294	93	25	92.5	20	24.755	1.7	158.5	1564	313.398	42.1771	0.461913	0.532125	1082.19	3698.19	4.415	45.1675	5.6625	1.1815	13.29	3.741	88.5	25	92.5	18.5	135.97	23.105	1.725	4054.5	588.902	73.476	0.406787	0.738437	1940.31	6859.06	4.375	43.76	6.3545	1.2205	13.5715	3.23	92	28.5
Pop1	HT 680	4.22	42.645	2.29	0.284	8.052	2.3555	96	25	99.5	20	24.155	1.75	108.5	1804	274.631	40.3527	0.608862	0.692875	1275.56	3439.94	3.84	39.365	2.5215	0.517	8.07	2.291	94.5	22.5	96.5	16.5	96.97	22.68	1.45	2923	276.846	44.1118	0.583931	0.646625	1017.88	2731.69	4.9	48.05	3.832	1.0155	11.2665	2.8875	99	29.5
Pop1	HT 681	4.095	41.025	3.3705	0.266	8.24	2.6885	99	19.25	87	21	20.98	1.6	85	1416	331.079	45.1252	0.578906	0.592125	1312.75	3944.31	4.315	43.8125	5.16	0.9815	13.54	4.116	95.5	25	92	18	126.47	23.23	1.375	1969.5	438.493	60.2639	0.470562	0.680125	1280.12	4760.56	4.6	45.2	5.0545	1.2955	9.0915	3.03	98.5	28
Pop1	HT 682	4.485	44.3	6.0965	0.9615	11.261	2.893	97.5	16.25	92.5	18	21.285	1.68	81.5	1757	508.128	60.7609	0.695406	0.882	1901.62	7261.5	4.415	44.1675	5.89	1.018	14.655	3.424	92	27.5	95.5	19	135	22.955	1.625	3069.5	609.019	77.1464	0.416938	0.7865	1677.25	7149.19	4.875	47.26	8.4635	1.8145	10.2875	3.1125	96.5	25.5
Pop1	HT 683	4.485	44.53	5.5675	2.09	11.212	6.2015	96	16.75	92.5	19.5	18.935	1.48	167	1238	1471.29	140.295	0.506	0.847375	8259.5	5944.19	4.76	48.2375	3.7165	0.8395	16.71	3.804	96	27.5	96.5	20	111	19.38	1.4	1626.5	585.135	105.716	0.388556	0.88175	4428.75	10880.4	4.875	48.45	8.4635	1.427	11.2	3.875	90.5	28
Pop1	HT 684	4.355	44.305	5.96675	0.767	7.297	1.837	92	22	94	19	19.71	1.64	210.5	3082.5	1710.84	127.572	0.550356	0.757437	10015.8	6765	4.425	43.6175	5.96325	1.1505	14.315	3.781	89	27	104	19.5	129.3	18.575	1.575	2721	502.512	65.1546	0.567606	0.801063	1417.88	5962.19	4.625	46.07	5.405	1.0255	12.0855	3.6375	93.5	31
Pop1	HT 685	4.33	42.835	4.9645	1.079	6.8	2.3115	98	19.75	91	19	19.11	1.665	166.5	2093	392.017	59.5568	0.539131	0.83325	2483.69	6727.31	4.375	43.5525	5.02775	1.0345	14.53	2.506	91	21	95	18.5	269.3	19.125	1.5	2764	528.732	64.642	0.431119	0.647875	2492.69	5969.75	4.8	48.1	5.3975	1.213	13.673	3.475	91.5	29
Pop1	HT 686	4.18	41.6	8.99725	0.573	11.222	3.237	89	25.5	95.5	20.5	24.81	1.94	154.5	2611.5	996.036	84.8465	0.542037	1.14487	4132.12	15555.2	4.325	42.7125	3.78025	1.113	15.515	3.806	89	22.5	98	19	155.3	23.525	1.825	2909	754.786	86.7508	0.561194	0.967437	4313.06	9836.19	4.7	46.12	6.61175	1.463	15.648	5.6	87.5	35
Pop1	HT 687	4.28	42.82	4.88075	0.6915	7.9385	2.3265	98.5	24	94.5	17.5	23.085	1.64	185.5	1662.5	519.796	64.0424	0.512162	1.03081	4279.62	10788.4	4.8	48.6875	5.8635	1.113	16.445	3.921	96	28.5	95.5	18.5	131.8	21.575	1.625	3363	788.598	87.0501	0.391522	0.793112	3860.3	10198.2	4.725	48.25	3.76525	0.7505	12.2855	6.044	99.5	32.5
Pop1	HT 688	4.09	40.55	4.5185	0.693	5.079	1.9475	94.5	25	88.5	20	20.02	1.695	130	1902.5	374.067	51.3134	0.5623	0.609625	1405.88	3637.81	4.36	44.4475	5.4145	0.8105	12.62	2.719	90	32	96.5	20	153.35	19.305	1.55	2696	346.968	51.2786	0.532056	0.684312	1049.75	3767.12	4.575	45.7	5.712	1.304	10.2655	3.243	92.5	29
Pop1	HT 689	4.255	41.85	2.85375	0.7765	11.1825	2.9465	88.5	16.75	94	18.5	23.135	1.74	120	1835	998.585	106.064	0.565444	0.7865	1950.25	7138.5	4.125	40.59	5.1395	1.0235	12.005	3.116	93	26.5	99.5	18	114.8	19.45	1.625	2408	650.488	79.2925	0.407256	0.779813	2282	7666.44	4.725	47.5	5.14075	1.363	11.7605	3.425	91	30
Pop1	HT 690	4.445	43.825	7.367	0.8065	9.673	2.6075	92	19.75	88	17	22.48	1.55	106.5	1554.5	352.306	44.3664	0.446656	0.7315	1500.38	3465.88	4.565	46.95	5.0085	0.998	13.765	3.451	88.5	27.5	92.5	18	128.47	22.755	1.5	2477.5	481.847	64.2689	0.491306	0.754188	1583.75	5487.19	4.775	44.11	6.2445	1.574	11.775	2.8835	90	28
Pop1	HT 691	4.435	43.74	4.1615	0.681	10.0935	2.9015	103	26	94	18.5	22.335	1.505	172.5	1613	507.529	60.8195	0.453175	0.783062	2239.75	8610.31	4.575	45.9925	5.1625	1.2105	15.065	3.784	99.5	18.5	95.5	18.5	111	24.055	1.775	2653.5	484.445	61.9797	0.555956	0.759313	1733.75	5949.12	4.65	47.42	6.955	1.327	14.6835	3.5415	100	33
Pop1	HT 692	3.835	37.695	2.7405	0.3305	7.191	2.148	102.5	22	93	21	18.86	1.58	98	792	454.183	60.4061	0.508069	0.868688	1724.94	5554.44	4.26	42.435	3.518	0.973	10.18	2.639	98	23	97.5	21	148	19.605	1.45	1043	363.413	55.357	0.742044	0.889625	1209.25	3905.81	4.3	43.21	4.2185	1.067	9.415	2.35	103	31
Pop1	HT 693	4.375	42.48	3.923	0.762	11.213	2.906	99.5	28	90.5	20.5	20.83	1.535	104	2253.5	332.032	46.8748	0.457019	0.637062	1311.62	4099.94	4.44	44.16	5.5625	1.3875	12.975	3.8105	98	19.5	95	19	159.38	22.29	1.7	2815	560.355	67.2381	0.389169	0.645188	1695.56	6871.5	4.625	46.52	5.5955	1.3995	11.333	3.175	98.5	32
Pop1	HT 694	4.33	43.82	6.57625	1.3915	14.7975	4.8765	95	19.25	92.5	19.5	18.485	1.74	173.5	1880	515.168	59.9902	0.584131	0.783937	3092.81	5833.75	4.525	45.1	4.92125	0.9005	11.19	3.606	92.5	26.5	96.5	20	165.3	18.95	1.525	2443	425.895	52.1658	0.408238	0.530312	2103.12	4773.5	4.45	44.93	4.64025	1.363	11.548	3.3	91.5	24.5
Pop1	HT 695	4.175	41.52	5.3215	1.487	11.512	3.064	88.5	23	91.5	18.5	22.405	1.51	174.5	1454.5	312.304	47.1617	0.584919	0.576875	1039.25	3009.81	4.165	42.05	6.4	1.4085	12.775	3.6205	88	20.5	97.5	18	91.38	21.39	1.55	1871.5	533.485	64.1591	0.430506	0.631188	1799.81	6431.06	4.475	44.91	3.908	0.487	11.2455	3.325	89	29.5
Pop1	HT 696	4.08	40.79	3.75125	0.6305	10.947	2.541	100.5	14.75	89.5	19	20.06	1.515	92.5	1043	319.368	50.2456	0.564619	1.1135	469.312	20153.7	4.275	42.56	5.1715	0.7325	9.765	2.511	95.5	23	95	19	106.3	22.45	1.725	1805	409.675	58.6242	0.599575	0.80625	1378.88	4465.88	4.55	45.8	5.385	1.3095	9.6835	2.0645	98.5	33
Pop1	HT 697	4.4147	43.3335	3.42295	0.4099	10.8305	2.25135	98.5	26	95.5	20.5	20.5133	1.46865	123.5	1913	1028.6	104.56	0.512887	0.725187	1266.62	4398.81	4.6	45.8025	8.394	1.2505	13.45	4.306	97	23.5	100.5	20	107.8	22.075	1.5	2428.5	670.231	81.3482	0.396881	0.791688	2041.94	7798.19	4.375	44.68	4.47825	1.1165	8.7125	2.243	99	32.5
Pop1	HT 698	4.225	42.76	3.9865	0.6415	14.712	3.1675	91	15.25	93.5	19	19.855	1.585	128	2019	479.174	64.5406	0.529062	0.6935	1565.25	3820.56	4.34	44.8775	6.124	1.094	15.495	2.8405	89.5	24	95.5	20	108.38	20.69	1.45	2698	721.245	83.1297	0.400725	0.783125	2165.94	9481.88	4.35	45.05	3.503	0.737	11.8705	2.955	89.5	33
Pop1	HT 699	4.115	39.91	4.873	0.4615	8.8615	2.054	94	20.75	93.5	18.5	20.62	1.595	162	1473.5	295.274	40.833	0.471581	0.672813	1093.31	4950.62	4.185	42.2275	5.05	0.832	11.95	2.934	91	25.5	94	20.5	148.85	19.905	1.5	1715.5	611.725	161.351	0.429262	2.02175	1568.19	12990.7	4.575	46.28	4.5835	1.0645	11.8405	2.7355	91	25
Pop1	HT 700	4.065	40.735	4.9065	0.867	9.216	2.336	94.5	21.25	88.5	19	18.195	1.445	157	2320	196.244	30.1656	0.582581	0.705	953.875	3599.19	4.41	44.43	5.325	1.8105	14.23	3.434	91.5	23.5	93.5	19	133.35	20.505	1.425	3901.5	694.091	97.5774	0.417769	1.11569	1536.81	7971.38	4.875	48.78	6.8855	2.241	12.032	3.8665	96	30.5
Pop1	HT 701	4.355	43.61	2.7005	0.7715	10.34	3.349	98.5	21.5	97	18	21.61	1.665	164.5	1588.5	1421.59	131.82	0.590481	0.953	6172.69	14689.7	4.625	46.6675	5.175	1.238	13.74	4.421	96.5	25	95.5	19.5	163.3	20.55	1.7	2855.5	791.648	90.5402	0.4274	0.861375	2496	10204	4.75	48.8	5.11475	1.513	12.998	6.3815	96	29.5
Pop1	HT 702	4.165	41.755	4.6065	0.6565	9.5215	3.114	101	19	91.5	20.5	23.695	1.82	152	1032.5	330.367	46.8268	0.499038	0.800437	902.75	5724.19	4.285	43.0525	4.4325	0.857	10.81	2.924	101.5	19	90.5	17.5	99.85	21.505	1.85	1370.5	460.641	60.7299	0.486019	0.685	1366.5	5385.19	4.325	42.79	4.344	1.7575	10.6655	3.025	100	28.5
Pop1	HT 703	4.46	44.545	4.4565	0.8	8.777	2.243	98	26.5	93.5	20	20.385	1.53	144.5	1245	309.386	39.3806	0.584075	0.984375	2498.25	8140.56	4.26	42.995	4.7625	0.767	10.195	2.264	95	21.5	97.5	19	102	20.43	1.475	1748.5	626.745	132.34	0.48265	1.88769	1409.69	7557.31	4.9	48.72	6.1335	1.547	15.08	3.775	108.5	34.5
Pop1	HT 704	4.24	41.94	4.1335	0.8445	9.1255	2.507	107	23.75	90.5	20	23.695	1.72	95.5	1036	425.193	57.8955	0.4704	0.715062	1205.88	5342.75	4.11	41.6025	5.0915	1.3155	11.61	3.789	106	23	96	19.5	115.85	22.105	1.4	1611	489.212	63.2729	0.4885	0.701187	1987.88	5677.19	4.075	41.57	5.1815	0.9575	9.6155	2.3315	104.5	26.5
Pop1	HT 705	4.255	41.84	2.46875	0.808	9.2315	2.339	106.5	19.25	97.5	19	22.81	1.74	110	1343	1303.05	124.097	0.433388	0.7325	4358.19	5378.12	4.725	46.21	5.03375	0.745	11.955	2.901	104	19.5	97.5	19	128.8	20.7	1.6	2076	481.449	59.1935	0.419075	0.608625	1332.5	5776.06	4.5	45.27	4.02525	0.638	9.394	2.4125	107.5	26.5
Pop1	HT 706	4.13	41.125	3.48275	0.864	10.7075	3.343	90	25.5	100	18.5	19.585	1.465	177	2215.5	236.962	41.4795	0.593181	0.733875	1184.56	4259.56	4.425	44.195	2.71025	0.7755	8.89	3.011	90.5	26.5	102	18.5	143.8	20.275	1.6	3355.5	341.126	46.9671	0.447063	0.524687	910.188	3523.25	4.525	45.76	3.2385	1.3505	10.798	3.106	89	31
Pop1	HT 707	4.22	41.805	5.081	0.639	8.872	2.249	103.5	19.5	83.5	19	20.155	1.575	93	1193	368.106	57.533	0.61825	0.868062	1257	4067.81	4.49	45.5025	4.7515	1.2315	12.35	4.241	97.5	22	85	19	105.47	18.655	1.375	1540	715.879	101.875	0.371962	0.875062	2499.19	13392.8	4.625	46.38	2.9645	0.5055	9.6715	2.325	103	26.5
Pop1	HT 708	4.275	42.7	6.11	1.47	14.58	5.6	99.5	25	94.5	21	21.08	1.61	202.5	1684	194.831	31.3912	0.579281	0.5815	742.312	3184.94	4.79	48.84	6.875	1.44	16.81	6.2755	97	25.5	96.5	20.5	133.88	20.765	1.55	2518.5	449.384	59.7942	0.515562	0.691375	1498.38	4878.88	4.935	50.265	7.933	1.412	13.9955	5.15	97.5	25
Pop1	HT 709	4.535	44.34	2.9875	0.4615	12.6045	3.433	93	17.5	95	18	20.035	1.605	143	1457.5	330.138	43.2021	0.570806	0.70125	2075.19	4229.94	4.46	44.85	4.625	0.5315	13.61	3.659	87.5	23	95.5	19	114.5	19.455	1.525	3568	511.451	130.524	0.434206	1.72837	1294.06	8457.06	4.85	48.36	8.347	1.7355	12.6915	4.175	89	27.5
Pop1	HT 710	4.53	45.495	3.78875	0.8815	12.23	3.7765	95	18	96	19	22.46	1.565	142.5	1822.5	495.598	53.2633	0.457425	0.630125	3628.19	6040.25	4.5	44.1975	5.2925	1.7	11.7	3.2	92	22.5	96	19.5	142.3	20.825	1.475	2231	1037.21	127.077	0.376719	1.3605	4514.25	13233.6	4.675	47.33	4.2695	0.8235	12.1195	3.05	90.5	28
Pop1	HT 711	4.225	42.41	5.2165	0.5665	8.7795	2.7005	96.5	21.75	89.5	18.5	21.905	1.535	164	2225	336.739	49.4447	0.556019	0.50545	1177.42	2483.35	4.69	47.9125	4.907	0.9035	10.66	2.9605	95	35	96.5	18.5	103.88	22.165	1.5	2550	458.062	70.6459	0.496681	0.894875	1310.81	4808.06	4.975	49.73	7.533	1.637	10.2955	3.7	97.5	30
Pop1	HT 712	3.95	39.86	4.3	0.685	10.415	2.4	90.5	24.5	93	19.5	18.705	1.41	197	3356.5	289.014	42.6887	0.567813	0.617063	1313.75	3401.56	4.415	44.0725	5.715	1.42	12.61	3.6455	89.5	24.5	96	19	136.38	19.84	1.65	3446.5	390.537	57.1547	0.593988	0.764437	1134.5	4186.94	4.775	47.85	5.277	1.281	10.589	3.469	88.5	29
Pop1	HT 713	4.195	42.715	6.0585	0.7115	11.3495	2.549	99.5	24	96.5	18.5	22.48	1.6	177	2358.5	422.636	56.213	0.459944	0.561562	1572.44	4250.75	4.715	47.825	6.635	1.4965	13.575	3.766	97	35	98	20	119.97	23.955	1.675	2604.5	512.463	67.5509	0.646231	0.874125	1381.25	6112.88	4.6	44.51	6.082	1.1655	12.654	2.9625	97	26.5
Pop1	HT 716	4.1	40.885	4.0765	0.768	11.117	2.934	93	24.5	92.5	17.5	19.03	1.385	200.5	1771	315.335	38.9552	0.445325	0.464688	1355.75	3909.25	4.765	46.7125	5.925	1.075	13.1	3.2955	89	25	98	17.5	106.88	19.715	1.55	1970.5	381.81	50.1413	0.431406	0.535937	1144.81	4342.69	4.775	48.08	7.233	1.537	10.262	3.5415	89	26
Pop1	HT 717	4.27	41.95	6.4775	1.2265	11.757	3.0905	90	28.25	95	20.5	23.405	1.525	168.5	1775	357.627	53.128	0.581631	0.920562	1317.06	4378.94	4.215	43.1725	5.72	0.8115	12.745	3.916	88	24	95.5	18.5	125.47	22.355	1.425	2180.5	522.483	66.9335	0.44785	0.701437	1717.69	5784.31	4.775	48.54	1.85	0.4	17.5	3.65	88.5	23.5
Pop1	HT 718	4.17	42.595	6.9585	1.144	10.3145	2.749	96.5	21.25	93.5	20	22.18	1.425	137.5	1674	310.849	41.2954	0.467525	0.673937	1081.25	3423.56	4.515	46.2225	4.6835	1.1065	10.235	2.501	95.5	29	97.5	17	106.97	22.43	1.45	2237.5	419.107	53.4457	0.426006	0.613875	1738.81	5463.31	4.225	43.29	6.3945	1.157	12.6415	3.5665	96.5	29.5
Pop1	HT 719	4.075	40.09	5.419	0.8605	9.712	2.5005	101.5	19.25	93	20.5	20.38	1.585	149	1075	390.321	54.3653	0.496138	0.632062	1451.94	3927.25	4.465	45.0975	6.875	1.0625	15.05	4.5355	94.5	25.5	96.5	20.5	167.88	21.54	1.625	1822.5	440.789	57.0583	0.435706	0.600437	1450.56	5033.56	5.075	50.2	6.558	1.462	12.7455	4.275	100	30.5
Pop1	HT 721	4.12	41.45	3.0745	0.558	8.6965	2.631	92.5	23.25	92	19	21.355	1.525	127	2058	385.239	49.422	0.448475	0.488313	1602.69	3439.75	4.215	43.7025	3.9165	0.54	11	3.131	91	26.5	95.5	18.5	106.47	22.505	1.4	2982	388.028	53.5482	0.562125	0.690688	1703.69	5095.5	4.825	48.42	4.4995	0.7755	10.7615	2.935	90.5	30.5
Pop1	HT 722	4.055	40.51	2.7445	0.395	14.585	3.5	88.5	22.25	95	19.5	22.185	1.515	166.5	3225.5	343.94	50.9242	0.503719	0.754	2247	4816.38	4.15	41.3625	4.852	0.848	12.635	3.221	89	22.5	95	17.5	109.8	24.475	1.5	3248	498.599	59.5759	0.425525	0.5965	1948.38	5986.69	4.55	45.82	5.48725	1.2045	13.223	3.2835	90.5	27.5
Pop1	HT 723	4.265	41.785	2.96	0.395	14.585	3.75	96	24.25	94.5	20.5	23.87	1.67	158	2796.5	954.163	64.6473	0.4907	0.64875	2766.25	3802.19	4.41	45.3025	4.3665	0.867	11.095	2.954	91	21	99	21.5	165.35	21.255	1.5	3068.5	576.691	65.5841	0.379706	0.606375	2187.44	7520.75	4.35	44.65	3.294	1.1175	12.4505	3.775	93	32.5
Pop1	HT 724	4.07	42.195	11.061	1.6615	19.572	6.274	100	26	88	19	21.68	1.45	94	1499.5	326.564	50.4764	0.627163	0.704562	957.5	3631.5	5.04	51.13	7.925	1.4815	19.575	6.556	95.5	26	93	19	94.97	23.355	1.375	2659	489.73	67.8268	0.588281	0.883375	1475.75	5785.06	4.775	48.67	11.1945	2.1655	16.5415	5.475	100	27.5
Pop1	HT 725	4.275	42.635	5.8765	1.174	14.037	3.5755	89	20.75	89	18.5	20.455	1.535	235	1950.5	367.325	52.2061	0.496919	0.602812	1397.25	3627.06	4.065	41.325	6.225	1.605	14.145	3.7355	89	22	93	18.5	136.88	19.765	1.425	2090.5	473.829	62.7478	0.466881	0.673563	1309.75	5120.75	4.95	49.35	6.378	1.942	15.9155	6.365	91.5	28
Pop1	HT 726	4.37	43.96	3.726	0.491	12.0175	2.981	95.5	18.5	91.5	18.5	23.505	1.75	134.5	2742	289.124	73.4843	0.543338	1.09969	1440.5	13613.8	4.64	48.0875	6.74	1.2065	15.625	3.741	92.5	22	92.5	18	136.47	21.88	1.475	3750	1963.43	208.305	0.659963	1.35181	5560	10203.4	4.6	45.97	5.6995	1.9955	11.8515	2.38	97.5	31
Pop1	HT 727	3.915	39.095	4.5215	0.6485	8.6255	2.264	91	22.75	87	18.5	22.72	1.595	136.5	2105	323.178	43.9602	0.475112	0.57175	1081.19	4405.25	4.41	43.2675	5.0605	1.2355	15.505	4.544	88	23.5	93.5	17.5	98.35	23.955	1.7	3191	453.411	55.8572	0.612806	0.7605	2567.12	5478.38	4.725	48.39	3.826	1.4575	9.844	2.518	87.5	27
Pop1	HT 728	4.16	41.6	2.4615	0.4585	10.453	2.4265	103	26.5	93.5	20	20.985	1.655	118.5	2321.5	318.513	43.7415	0.558719	0.853875	1468.12	4353.81	4.385	44.33	4.8105	0.6695	12.2	2.469	100	23.5	95.5	20	188.5	22.355	1.625	2380	387.57	104.344	0.472042	0.64475	1198.17	4045.83	4.425	45.25	4.98	0.8685	12.4335	3.6085	97.5	32.5
Pop1	HT 729	4.39	41.75	10.928	0.9365	16.5615	7.029	95	26	91	21	19.595	1.545	139	1660.5	360.902	50.2174	0.481219	0.499625	1265.38	3472.38	4.735	47.215	7.405	1.107	18.805	5.224	92.5	19.5	95	18	117.35	20.83	1.4	2013.5	778.955	191.347	0.416669	2.41575	1963.75	14660.3	4.8	48.78	7.669	2.091	15.982	5.55	95.5	31.5
Pop2	HT 733	4.545	44.515	3.7425	0.825	9.1975	3.3825	99	25.75	80.5	16	15.025	1.395	106	1751	546.996	63.8851	0.809638	0.994687	2480.75	6776.75	4.325	43.05	6.444	0.9815	14.026	4.244	99.5	28.5	93	16	117.545	18.4	1.325	2732.5	406.567	102.264	0.662975	0.802062	2400.69	5574.44	4.425	44.33	4.1575	0.8815	13	3.803	98	32.5
Pop2	HT 734	4.305	43.225	4.3205	1.0175	8.1875	2.8175	92.5	21.75	85.5	16.5	16.025	1.52	118	2012	230.137	58.3297	0.894562	1.19744	721.688	2017.81	4.9	49.5975	6.1975	1.4525	12.0305	2.667	90	23.5	92	18	89.255	18.85	1.325	2470.5	524.524	200.511	0.408631	0.696187	3077.5	7269.75	4.985	49.56	5.2535	1.172	10.9645	4.05	90	27
Pop2	HT 735	3.845	37.95	5.6015	0.85	11.0425	3.6025	100	26	82	17	17.05	1.38	127	2637.5	1133.4	115.525	0.481806	0.864062	5352.81	9918.12	4.125	41.5375	4.905	0.796	13.564	4.2835	97	24.5	88.5	19	163.045	19.15	1.475	2527.5	939.075	187.279	0.518981	0.978375	6204.19	14161.1	5.05	45.05	4.8525	1.0055	9.115	2.999	98	30
Pop2	HT 736	4.3	43.22	3.9775	0.995	9.2175	2.3075	101.5	18.25	87.5	18.5	15.725	1.42	92.5	1985.5	1005.69	97.4801	0.679844	0.868688	4443.94	8860.31	4.45	44.405	4.5165	1.1915	12.6815	3.8265	98.5	19.5	89.5	17	137.18	18.425	1.25	2248.5	656.101	165.041	0.561931	0.892437	4835.88	9722.62	4.805	49.32	3.48	1.361	9.54	2.5905	97	33
Pop2	HT 737	4.02	39.875	4.04175	1.05	9.255	3.765	98	21.75	90.5	18	17.8	1.455	123.5	1758.5	1793.34	160.063	0.659725	1.72075	9328.62	22808.5	4.05	40.5725	5.909	0.9995	14.949	5.0585	95.5	26.5	93	17	128.545	19.75	1.425	2803.5	602.324	182.814	0.640156	1.31744	8142.69	6854.56	5.265	50.49	4.07	0.5255	12.26	4.804	102.5	34.5
Pop2	HT 739	4.345	42.63	4.06	1.085	9.3925	3.2	97.5	22	89	15	18.075	1.295	92	1555	1185.87	151.178	0.405969	1.18831	7940.88	14173.3	4.7	46.2675	4.628	0.612	10.031	3.199	91	24.5	94	17.5	106.545	18.4	1.55	1897	945.647	167.531	1.12637	1.53313	7859.25	5927.31	4.725	48.43	7.175	1.194	11.45	4.053	94.5	34
Pop2	HT 740	3.76	37.68	3.9025	0.78	8.06	1.9725	100	20.75	89	25	16.45	1.27	105.5	1926.5	1835.75	162.462	0.470256	1.60562	9537.94	21500.8	4.3	42.695	4.5585	1.025	11.8495	4.066	97	27	89.5	21	123.755	16.25	1.425	3184	885.482	162.199	0.914863	1.82044	3766.06	12211.1	4.64	46.73	3.655	0.7255	8.325	1.7785	95	31.5
Pop2	HT 741	4.405	44.5	5.5965	0.95	13.915	4.395	101.5	20.5	87	18.5	18.875	1.605	108	2223	1475.59	142.33	0.817725	1.36394	8442.12	16168.8	4.775	48.1075	4.239	0.872	11.779	4.5565	98	21.5	89	18	135.495	19.275	1.4	2686	486.23	145.873	0.666819	1.22381	1968.75	5281.62	4.455	44.86	4.7675	0.9025	11.685	3.1305	99	29.5
Pop2	HT 742	4.06	40.145	6.8625	1.7	23.365	5.49	107	25	89	24	23.525	1.57	214	1499.5	1616.09	142.046	0.832869	1.299	7981.88	17236.9	4.8	48.665	6.385	1.825	18.1	4.55	103.5	18.5	90.5	20.5	97.755	21.075	1.375	2658.5	835.42	156.557	0.613319	1.05638	6179.5	12297.9	4.765	47.47	7.43275	1.778	16.2335	5.037	102.5	28.5
Pop2	HT 743	4.145	40.62	5.59725	1.0125	10.425	3.3375	98	22.75	80	17	19.7	1.445	142	2035	664.522	135.393	1.13029	1.65475	321.75	351.375	4.5	45.0425	5.052	0.6885	10.671	3.374	95.5	24.5	90.5	19.5	123.545	19.45	1.475	3015.5	1153.71	275.386	0.741862	1.5195	8375.62	11604.8	4.9	46.44	4.1715	1.349	9.8335	3.4945	96.5	24.5
Pop2	HT 744	4.225	42.615	4.10175	0.975	10.4725	3.0275	98	21.75	89	16.5	18.675	1.37	121	1826.5	1378.9	148.454	0.5441	1.05419	8348.19	18588.7	4.325	43.7	4.015	0.3275	13.04	3.8235	95.5	22.5	89	18	125.68	20.625	1.525	4511.5	507.376	105.099	0.870112	1.17781	3004.56	5222.06	4.88	41.225	3.6225	1.042	11.3	3.546	96.5	33.5
Pop2	HT 745	3.735	36.53	9.0315	2.425	19.9575	6.0525	97.5	20.25	90.5	24	16.775	1.445	109.5	1570.5	1590.33	137.563	0.722586	1.66519	7794.39	16482.8	4.825	48.22	7.534	1.6875	16.9145	5.076	94	25	88.5	21.5	129.255	19.45	1.35	2298	1335.74	231.649	0.649731	1.42919	6568.25	5001.19	4.89	48.91	7.749	1.6555	13.175	4.941	92.5	29.5
Pop2	HT 746	3.955	39.2	5.5625	1.015	12.8675	3.49	99.5	23	86.5	17.5	22	1.505	168.5	1999	1299.86	159.159	0.778856	1.29331	7329.44	13883.2	4.69	47.3075	5.969	1.33	12.854	3.3615	94	25	94.5	22	186.495	19.125	1.5	2797	583.29	161.031	1.17724	1.459	4187.69	7561.56	4.255	46.81	4.785	1.4675	8.745	3.3555	92	41.5
Pop2	HT 747	4.17	41.545	3.9365	1.19	8.935	2.9525	94.5	27.25	86	15.5	17.8	1.495	95	1264	1526.4	147.061	0.703344	1.153	8239.56	19171.9	4.3	43.29	5.549	1.0465	12.446	4.079	105	22.5	92	16.5	105.545	17.725	1.375	2363	507.647	134.218	0.595838	0.917563	3622.25	7372.62	4.95	50.57	4.07375	0.8715	9.09	3.643	97	26.5
Pop2	HT 748	4.325	43.15	4.67075	1	9.1575	2.0975	93.5	22.25	92.5	18	20.275	1.32	156.5	1898	1683.34	181.401	0.917181	1.44569	8803.12	20514.1	4.215	42.6175	4.4975	0.6775	10.355	3.6835	90.5	22.5	94	18	101.18	20.375	1.62	2527.5	1295.03	216.169	0.61145	1.29456	8986.06	19791.4	4.93	43.78	6.9225	1.097	10.875	4.546	90.5	26
Pop2	HT 749	4.15	42.79	5.06425	1.235	9.3925	2.025	102	20.5	87	15	18.35	1.695	141.5	1909.5	1031.4	109.033	0.693931	0.865687	8164.19	12395	4.925	49.49	7.5115	1.77	17.1515	5.1465	96.5	24.5	91	18	183.68	21.95	1.35	2827.5	1499	244.989	1.08272	1.26313	7991	15641.3	4.805	48.04	5.63375	2.2035	15.3	5.847	99.5	34
Pop2	HT 750	3.91	38.755	4.54175	1.8	8.64	3.3075	99.5	22.75	87.5	17.5	17.775	1.645	125.5	1134.5	1351.8	125.781	0.410469	0.877625	7055.69	13824.7	4.825	49.3375	8.7125	1.655	17.4245	4.251	103	24.5	91	19.5	148.755	20.35	1.425	2897.5	50.1161	131.326	1.27744	1.58213	506.875	810.25	4.99	49.93	6.74475	1.281	12.9585	3.17	100.5	26.5
Pop2	HT 751	4.055	40.36	7.40725	1.425	12.4975	4.145	101.5	27	90	17.5	16.9	1.43	94	1439.5	1672.26	176.404	0.593119	1.70844	9467.25	18928.8	4.25	42.915	4.8175	0.805	13.614	4.8015	95	21	94.5	18.5	157.995	18.3	1.425	2439	947.608	264.275	0.684438	1.19894	7123.56	15134.6	4.28	44.04	5.44625	1.274	8.9915	2.5055	97	30
Pop2	HT 752	4.255	41.4	4.37125	0.69	10.925	2.64	96.5	24.5	92	17	18.05	1.295	185.5	1176.5	675.226	82.8621	0.819156	0.84	1999.56	5042.19	4.825	48.7125	6.05	1.2	12.9	5.55	88	24	90.5	19	132.755	19.3	1.475	3311.5	330.541	163.471	0.633725	0.756063	1964.12	2874.88	4.51	46.31	4.96	1.204	9	3.6965	92.5	34.5
Pop2	HT 753	3.975	39.58	3.45525	1.145	10.27	2.98	99.5	25	87	17	18.85	1.495	126.5	2004	1212.48	124.262	0.734706	1.15088	8337.44	19102.9	4.5	45.0975	3.971	1.0645	10.1	2.8435	97.5	25.5	87.5	17	141.18	21.125	1.475	2156.5	727.439	167.719	0.598313	1.03612	5795.44	10973.4	4.505	48.325	5.42325	1.487	10.875	3.996	97.5	31.5
Pop2	HT 754	4.32	43.88	5.93975	0.8075	13.4125	3.55	95.5	28.25	90	15.5	18.925	1.505	103	1702	1322.19	149.251	0.437825	1.11269	8940.81	18768.9	4.675	46.61	5.5325	0.7725	11.769	3.6235	94	20	83	16	114.045	18.85	1.525	2011	483.901	149.301	0.646019	0.866688	2703.56	6293.06	4.925	44.81	5.1185	1.1155	10.8625	2.854	94.5	27.5
Pop2	HT 755	4.16	41.125	3.59275	0.52	10.085	2.45	98	24	93.5	15.5	16.2	1.47	144.5	2077.5	630.613	63.5128	0.403906	0.583063	3234.94	7293.56	4.65	47.79	5.1165	0.6875	11.5145	4.966	94	25	88.5	18	114.755	15.6	1.4	2712.5	360.144	127.459	0.600256	0.849625	1414.31	4772.75	4.665	48.17	4.42025	0.813	10.39	2.9335	99.5	32
Pop2	HT 756	4.11	40.98	5.3415	1.535	12.3825	1.7925	97	21.75	90.5	17	19.175	1.27	63.5	2120	1015.18	99.7898	1.01819	1.37162	7870	14185.4	4.925	49.95	7.609	1.7725	18.5145	5.301	95.5	23.5	90.5	19	114.255	21.075	1.475	3158.5	767.802	219.507	0.464969	0.994	4847.56	10555.2	4.965	49.66	7.81775	2.333	16.43	7.2285	91	29
Pop2	HT 757	4.355	40.245	6.6725	1.5525	17.235	4.8875	98	25.25	93.5	18.5	19.625	1.53	178.5	2755	1096.45	141.995	0.514125	1.40431	8866	16367.6	4.925	49.725	7.385	1.83	15.974	5.4015	94	22.5	90.5	19.5	188.995	22.225	1.475	3076.5	1601.71	227.867	1.0257	1.71713	13637.7	14606.2	4.88	48.56	6.55525	1.1645	16.1125	5.693	95	27
Pop2	HT 758	4.24	43.54	4.18875	1.15	12.1575	3.2675	98	20.75	93.5	16	16.775	1.495	116	1299.5	1487.17	141.487	0.491325	1.29525	9168.94	19141.8	4.575	46.73	4.8375	0.6875	9.9345	3.738	91.5	25.5	92	20	132.545	20.275	1.35	2043	1149.53	179.154	1.02351	1.55138	7367.81	17138	4.985	49.04	5.38425	0.8725	9.875	3.5235	97	33.5
Pop2	HT 759	4.155	42.47	3.6975	1.265	8.9825	3.2225	93	20.5	94.5	17	15.85	1.445	118.5	1335	1421.44	148.2	0.362413	0.864937	8022.12	18118.4	4.65	48.415	5.6525	1.2075	12.2105	4.012	89	22	87.5	17.5	108.755	18	1.3	2058.5	448.225	152.988	0.517108	0.826667	2646.62	5942.15	4.61	48.92	4.81325	0.969	7.5665	3.413	90	29
Pop2	HT 760	4.355	43.96	7.12225	1.36	10.0075	4.105	101	20	91	18.5	19.225	1.455	101	1641	978.728	130.309	0.592725	1.13662	6606	12598.7	4.725	47.79	5.959	1.0815	14.054	3.9765	99	24	87	18.5	106.495	20.05	1.175	2253.5	870.1	142.343	0.771094	1.187	4776.06	12811.3	4.805	48.9	5.1465	0.9725	10.74	2.9955	98	30.5
Pop2	HT 761	4.605	45.84	3.937	0.84	9.905	2.7175	93.5	19.25	88	16	18.95	1.245	131	1464	1612.59	148.093	0.503537	1.50581	8987.81	19984.6	4.9	48.89	6.715	1.39	15.4355	3.797	93	22.5	87	19	107.755	18.65	1.46	3450.5	875.499	217.264	1.09299	1.578	9918.69	15406	4.685	49.01	3.89875	1.1935	8.558	2.0715	91.5	25
Pop2	HT 762	4.095	41.575	3.8025	0.6325	10.9825	3.69	104	17.75	92	16	17.325	1.495	107.5	1442	1142.34	127.905	0.423956	0.62975	3137.38	6907.94	4.675	47.405	5.445	0.815	11.936	4.129	103	27	93	17	138.545	21.75	1.35	1707.5	940.562	199.065	0.631912	0.84275	3265.94	8884.12	4.7	47.09	3.9355	0.908	13.1915	6.203	103.5	31.5
Pop2	HT 763	4.05	39.94	5.05125	0.65	12.4625	3.645	95.5	20	93	18	21	1.77	132	1895	716.308	123.869	0.731144	1.54906	3736.81	6409	4.125	41.3225	5.535	1.215	11.25	6.05	91.5	22	87.5	17.5	99.18	20.85	1.475	1560	681.379	203.811	0.505356	1.36844	4283.75	9235.94	4.955	46.92	4.12625	0.9835	11.055	3.3855	92.5	31.5
Pop2	HT 764-1	4.325	43.73	5.0415	1.19	9.2975	2.905	99.5	21.75	96	21.5	18.525	1.22	124	2668.5	1674.27	149.392	0.788019	1.36894	8640.81	20677.5	4.8	48.3775	5.5285	1.025	11.27	3.3135	99	27.5	91.5	19	124.18	19.25	1.46	3200	438.78	230.254	0.690762	1.24381	7256.06	14873.2	5.005	48.6	3.72	0.797	10.3565	3.915	98.5	32
Pop2	HT 764-2	4.015	41.775	4.36375	0.775	10.165	3.3575	97	25.5	87.5	23.5	16.975	1.47	87.5	1980.5	1743.31	151.678	0.649619	1.35725	9464.94	20993.6	4.675	47.5625	5.076	1.0635	11.1445	4.108	95	25.5	94.5	20	108.545	18.45	1.565	3369	1077.38	196.469	0.511981	1.47906	8788.75	15395.4	4.66	48.09	4.19375	1.158	10.625	3.239	98	28
Pop2	HT 765	4.15	41.22	2.61475	0.6125	7.115	2.1425	102.5	17.5	92.5	15.5	17.45	0.695	116	965	1517.34	145.733	0.747275	1.31644	9035.62	20972.8	4.6	46.1475	3.4485	0.7165	9.965	3.2835	100	24	92	17.5	103.68	17.8	1.3	1490.5	929.58	243.339	0.639969	1.48331	7006.12	15117.5	4.705	46.575	3.6635	0.757	12.405	4.396	99	26.5
Pop2	HT 767	3.875	38.42	4.72575	0.85	8.225	3.255	99.5	23.5	93	17	17.05	1.295	115	1208.5	1617.26	168.494	0.766275	1.50087	8614.31	18986.3	4.575	45.56	3.65	0.95	11.0415	4.6415	100.5	21.5	94	18	106.18	21.5	1.5	2792	871.041	221.137	0.595369	1.40263	10124.9	12601.4	4.905	44.02	5.0685	1.246	8.925	2.947	97	33
Pop2	HT 768	4.53	45.405	3.95175	0.865	7.9425	2.8425	104	17.25	94	21	19.975	1.37	95	1513	340.337	56.5592	0.554519	0.748812	1938.25	5183.19	4.75	48.2525	6.289	1.355	7.6605	2.947	102	21.5	90.5	20	109.255	17.95	1.46	1962	261.275	139.906	0.473481	0.587438	1415.44	4060.81	4.71	46.94	4.8835	0.504	9.15	2.705	104.5	28.5
Pop2	HT 769	4.145	41.515	3.8895	1.055	11.47	3.36	94	18	84.5	17	15.95	1.445	74.5	1707	899.3	130.769	0.590763	1.25638	1824.25	5937.5	4.6	46.5475	6.4	1.025	13.081	3.659	91	25.5	95	17.5	134.045	17.575	1.475	2912.5	997.571	176.81	1.07098	1.58013	1833.12	5994.44	4.8	47.45	4.15	0.6565	10.8875	3.9155	90	31
Pop2	HT 770	4.155	40.82	4.65625	1.135	9.21	2.82	95	16	86.5	17.5	19.125	1.32	111.5	1480.5	1157.04	118.37	0.781394	0.9755	8961.25	17371.2	4.55	45.6675	4.075	0.675	11.0855	3.177	90.5	21	88.5	19	82.755	17.425	1.575	2441	891.907	209.257	0.67315	1.86806	9103.06	12999.9	4.635	48.74	3.34	0.3915	11.455	4.3915	89	28.5
Pop2	HT 771	3.815	41.22	3.6275	0.725	9.9225	3.1425	90.5	21.75	86	16.5	20.4	1.32	121	1430	1220.35	139.236	0.744138	1.09638	6503.31	13022.1	4.5	44.84	5.8175	0.645	15.0145	4.148	91	20.5	87.5	16.5	79.045	20.775	1.46	2085	860.337	134.062	0.7179	1.41087	6573.31	11865.9	4.99	47.98	5.4585	1.1185	10.55	4.0525	90.5	25.5
Pop2	HT 772	4.695	46.38	4.35375	0.9	9.315	3.295	101.5	27.5	88.5	19	17.7	1.42	171	1545.5	1556.59	125.637	0.513969	1.15475	8781.12	19448.6	4.5	45.2275	2.7875	0.5625	10.666	4.094	101.5	23.5	90.5	18	119.545	17.875	1.5	2336.5	699.119	209.3	0.41655	0.975375	7867.56	15090.4	4.85	48.64	6.45	1.044	10.975	3.428	101.5	24
Pop2	HT 773	4.41	43.365	4.5295	0.775	10.825	3.4975	99	26.75	93.5	18	20.5	1.72	188	1106.5	1136.03	116.129	0.665963	1.33825	5117.88	10605.6	4.775	47.6225	5.32	1.02	12.3445	4.011	90	21	92	18.5	97.755	22.5	1.725	2724.5	1064.67	190.199	0.534738	1.41906	7050.44	16880.6	5.065	52.11	3.8215	0.4605	9.6445	3.7755	90	27.5
Pop2	HT 776	4.005	38.555	3.8835	0.7025	10.235	3.295	98.5	16.25	84.5	18.5	17.625	1.355	95	1480.5	1074.01	109.923	0.832813	1.03262	4880.94	9877.69	3.975	40.3125	2.6045	0.488	9.969	3.4815	98.5	23.5	96	18	119.495	21.4	1.325	2980	390.245	102.927	0.608744	0.6495	2921.81	5035.56	4.805	50.56	3.35	0.6325	10.7375	4.4555	94	27.5
Pop2	HT 777	3.955	38.77	3.20025	0.7175	9.32	2.975	92	25	89	16.5	18.725	1.545	110	1672.5	1417.84	139.736	0.549319	1.5275	10150.5	18270.2	4.55	45.685	5.175	1.05	14.6755	5.937	87.5	19.5	91.5	18	108.755	21.975	1.5	2682	947.497	222.277	1.15893	1.29913	9907.69	5739.56	4.785	49.9	6	1.1135	11.085	3.7365	89	36.5
Pop2	HT 778	4.385	44.855	4.2225	0.74	9.9625	2.825	104	16.75	88	16	20.275	1.445	84	1415.5	1272.59	104.55	0.437388	1.29569	7166.69	13035.6	4.975	50.7225	3.7675	0.8	9.8445	2.581	100.5	35	93.5	19.5	123.755	22.85	1.475	2814	709.398	187.602	0.623781	1.52069	5860.75	11148.9	5.065	51.36	5.325	0.9265	7.775	2.77	97.5	27.5
Pop2	HT 779	3.775	39.84	4.839	0.79	10.6975	3.265	95.5	23	80	20.5	20.4	1.745	98	1646.5	1506.27	141.779	0.579331	1.6295	7969.06	18267.8	4.6	46.41	5.3825	0.84	11.9265	3.6315	92	21.5	95	17.5	151.68	20.875	1.55	1905.5	1007.33	158.294	0.583738	1.42406	7645.81	6888.31	4.83	47.75	2.8785	0.4605	9.693	3.42	92	27.5
Pop2	HT 780	3.89	38.985	3.17725	0.71	7.8775	3.09	102.5	16.5	91.5	20	21.7	1.57	95.5	1471.5	1485.09	139.061	0.802306	1.18006	7884.25	16507.4	4.525	45.7825	3.857	0.575	11.4995	3.448	101	23	94.5	18.5	154.045	19.675	1.45	1922.5	498.342	147.593	0.59165	0.93525	3857	7556.44	4.61	45.24	3.2	0.3375	10.545	3.146	102	27
Pop2	HT 781	4.4	43.59	3.61025	0.98	10.315	3.305	99.5	20.25	87.5	16	18.95	1.645	140.5	1863.5	1457.14	137.301	1.03861	1.39256	8528.06	18365.2	4.325	42.9775	2.9675	0.4315	11.04	3.7935	99.5	27.5	89	18	131.18	19.15	1.35	2368	568.945	174.61	0.437275	0.679688	3670.25	8599.75	4.78	41.595	4.5875	0.747	7.175	2.971	99.5	34
Pop2	HT 782	4.315	42.24	4.0365	0.72	8.74	3.01	90	25	90.5	16	18.425	1.62	81	1702	1297.9	121.585	0.545456	1.04269	7672.19	13133.2	4.275	43.5275	4.78	0.8875	12.4695	4.348	89	27.5	92.5	19	107.545	18	1.52	2364	652.777	147.506	0.593525	0.984812	5042.38	8843.81	4.81	47.92	3.6375	0.4225	10.369	3.7175	89.5	28
Pop2	HT 783	3.97	38.875	5.40075	0.8275	9.665	3.36	101.5	20.5	86	17.5	18.125	1.445	109.5	1616	1569.63	122.106	0.71365	0.751625	2635.56	4683.81	4.35	44.065	4.675	0.675	11.161	3.314	99	24.5	93	19	128.045	20.95	1.5	2094	971.136	146.953	0.705844	1.14106	6959.88	14344.9	4.8	47.19	7.9575	1.054	11.275	3.978	99.5	33.5
Pop2	HT 784	4.155	42.55	4.9665	1.075	10.1575	3.01	99	25	90	16.5	18.375	1.57	97	2028.5	1321.53	121.331	0.561056	0.88025	3552.38	12069.6	4.85	47.44	4.0125	0.5175	9.2755	2.452	97	23	89.5	17	118.255	18.375	1.375	2282	947.963	164.168	0.49675	0.924188	5889.5	14917.9	4.56	48.92	5.325	0.829	9.1375	3.584	99	28
Pop2	HT 785	4	39.965	4.9165	1.145	8.475	2.665	98	27.25	94	16.5	17.7	1.42	129.5	1597.5	1709.38	184.172	0.556875	1.71188	9564.88	20594.5	4.25	42.1975	4.735	0.8575	8.32	2.7735	96.5	20.5	91	19	112.68	19.05	1.525	3135.5	586.592	134	1.09149	0.815812	8615.38	12076	4.78	45.09	5.0715	0.74	7.768	2.914	96.5	33.5
Pop2	HT 786	4.295	42.56	5.5605	1.2775	14.8275	4.285	102	22.75	92.5	16.5	23.75	1.63	107.5	1603.5	1468.05	110.727	0.474881	1.49656	7874	15838.8	4.5	45.065	4.7875	1.3	10.579	3.4485	101.5	21	91	18.5	132.045	21.55	1.6	2281	533.848	151.916	0.661006	1.23388	2252.38	5852.88	4.675	47.49	4.51	0.5315	11.6415	4.3625	98.5	34
Pop2	HT 787	4.18	40.925	6.065	0.925	11.715	3.685	94.5	18.75	92	17	21.65	1.905	76.5	1032	1203.38	102.399	0.535381	0.911062	4620.25	9482	4.2	42.175	4.6175	1.2175	13.239	4.3015	96.5	19	94	17	93.495	20.4	1.6	1716	520.016	112.526	0.826544	1.09119	3055.75	6746.5	4.455	46.63	4.7585	0.749	6.4835	2.4805	96	28.5
Pop2	HT 788	4.2	41.52	3.90125	0.835	12.8475	3.59	103	18.5	87	17	17.575	1.645	78	1756	996.935	88.3947	0.900069	1.0495	5646.44	10009.2	4.275	42.6775	3.189	0.395	10.0715	3.4615	99.5	22	95	17.5	112.18	20.975	1.45	1861.5	733.944	93.9451	1.12399	1.32769	5029.31	10597.7	4.755	49.04	5.2375	0.8285	10.6875	2.9805	99.5	28.5
Pop2	HT 789	4.245	41.73	4.8135	1.4475	9.98	2.35	97	20.5	87	16	17.225	1.555	214	1355.5	1069.13	101.076	0.462987	0.875	4714.31	9707.81	4.45	44.525	5.3745	0.9375	13.324	4.6135	94	29	92.5	19	142.545	18.375	1.525	2765.5	569.597	137.119	0.558006	0.801438	3893.44	7740.81	4.4	45.56	5.0145	0.9335	11.325	4.1435	93	29.5
Pop2	HT 790	3.96	39.625	4.65425	1.15	12.0225	3.69	97	25.25	94.5	18	19.25	1.395	130.5	1284.5	1508.62	112.104	0.433837	0.9975	7516.31	15405.4	4.975	50.2175	5.984	1.135	9.8095	3.626	98	21.5	94	17.5	101.755	20.2	1.425	2865.5	603.465	138.255	0.671712	1.03994	4142.69	8515.31	5.04	51.72	5.47	0.568	10.35	3.516	99	30.5
Pop2	HT 791	3.92	39.25	5.13925	0.9675	10.1	3.375	99.5	21.75	93.5	18.5	19.625	1.505	107	2322	1182.71	105.939	0.415981	1.47594	6076.56	12910.9	4.525	45.3025	3.82	0.5525	11.739	3.8385	97.5	23	84	19	123.045	20.075	1.325	3230.5	954.418	150.673	0.600762	1.43981	7311.56	5702.25	4.55	46.01	4.5215	1.18	8.607	3.1075	97.5	29
Pop2	HT 792	4.245	43.92	6.7165	0.9225	11.6925	4.135	99.5	16.5	83.5	16.5	16.85	1.38	67	881	925.309	126.731	0.817744	1.15706	5173.06	15694.8	4.375	44.6625	5.549	1.075	9.369	3.0135	98.5	25.5	93	18	80.045	17.175	1.675	1909.5	850.648	216.653	1.13209	0.971937	9523.69	18211.8	4.725	46.4	4.875	1.232	9.8915	3.4375	96.5	28
Pop2	HT 793	4.13	42.485	4.88	1.19	9.065	2.2375	100.5	21.25	91	16.5	18.75	1.72	126	1088	1174.99	89.4385	0.987378	1.20938	7339.22	13581.5	4.9	46.955	7.3825	1.154	14.7105	4.912	98.5	26	88.5	17	136.255	19.425	1.45	1611	622.07	128.036	0.692862	0.98775	2879.06	10054.8	4.685	46.54	4.5965	0.9565	10.9415	3.9465	99.5	28.5
Pop2	HT 794	4.065	41.425	5.0125	0.63	7.25	3.325	102.5	20	88.5	18.5	20.65	1.52	135	1477	1241.55	98.2373	0.800225	1.14919	6432.5	14525.7	4.45	44.9975	3.745	0.7925	10.1845	3.313	103.5	20	90	18.5	128.545	20.95	1.35	2270	347.617	112.47	0.780869	1.06181	1607.5	3957.88	4.635	45.97	5.105	1.02	6.88	2.431	100.5	32
Pop2	HT 796	4.03	41.18	4.7925	0.7525	10.0975	2.5275	98	20	88	14.5	16.55	1.38	126	2327.5	1430.66	151.718	0.493387	1.38902	7212.06	21041.3	4.75	48.205	5.6835	1.3485	11.459	3.6365	98	24	86.5	18	118.495	17.25	1.5	2920.5	1036.08	250.149	1.07344	1.94281	9169.62	13919.2	4.88	49.28	5.715	1.09	11.245	4.2355	97	30.5
Pop2	HT 797	3.975	38.985	5.625	0.89	10.615	2.5775	95	19.5	86	17	18.4	1.295	103.5	2110	978.128	115.383	0.493131	0.929812	7817.75	15006.8	4.45	44.4925	2.5865	0.485	9.795	3.6285	91	23.5	85.5	18	112.68	21.25	1.5	2515.5	251.234	78.0825	0.928369	0.997188	1164.62	2818.31	4.43	48	6.16	0.852	10.79	3.821	93.5	28
Pop2	HT 798	4.085	39.23	4.79	0.62	8.2325	2.3	98.5	13	87.5	19.5	18.675	1.395	138.5	1069.5	1586.59	137.393	0.53675	1.59494	9338.81	20114.1	4.075	41.2975	3.8665	0.7085	10.2645	3.776	99	23.5	86	16.5	148.255	21.475	1.475	2058	469.09	161.792	0.498619	1.30975	7931.19	10714.7	4.84	49.35	3.9165	0.7265	7.7835	2.9535	98.5	32.5
Pop2	HT 799	4.505	45.06	6.425	0.8675	9.1425	2.8725	101	22.25	89.5	18	18.925	1.33	142	2096	784.723	96.9113	0.712394	0.974438	4346.44	10451.1	4.65	46.25	4.199	0.815	11.369	3.5615	96.5	21	86	17.5	171.995	18.375	1.525	1891.5	354.908	174.891	0.503502	0.738771	1929.25	5324.35	4.505	46.47	4.497	0.886	11.3855	3.2625	98.5	35
Pop2	HT 800	4.515	45.74	4.7	0.775	7.005	1.895	100	28.25	91.5	19	18.725	1.295	84	1985	1394.46	168.563	0.704756	1.43744	8940.88	19196.8	4.475	45.0975	4.8	0.8975	10.9545	4.703	98.5	21	86.5	17.5	93.045	18.475	1.525	2255.5	1046.07	279.628	0.643056	1.90556	8707.56	20302.8	4.76	46.09	4.18625	1.1765	10.3915	3.1945	103.5	33
Pop2	HT 801	4.245	41.04	5.2625	0.6525	10.0025	3.5	99.5	24.5	93.5	18.5	19.175	1.355	99.5	1739	1511.97	140.663	1.15203	1.53012	9592.44	19130.5	4.6	46.035	4.375	0.8	9.089	3.6985	96	24.5	91.5	18	102.045	20.925	1.425	1808	768.546	252.799	0.923094	1.37831	10028.7	17234.1	4.85	46.71	4.10575	0.5115	11.457	2.961	91	26
Pop2	PBW343	4.15	41.56	3.3375	0.5775	9.53	2.1425	98.5	17.25	87	20	20.6	1.595	158	1506.5	1516.43	175.628	0.646231	1.18688	9104.75	20134.4	4.625	46.1075	3.229	0.3565	10.75	3.3435	99.5	23.5	86.5	17.5	116.68	20.725	1.475	2339.5	1034.11	143.518	0.6937	1.44075	8856.56	15045.3	4.83	48.82	2.9425	1.0845	9.18	3.686	99.5	29.5
Pop2	HT 804	3.815	37.8	4.4975	0.59	7.85	2.3825	102.5	21.75	85	19	16.675	1.345	65	1169	395.55	55.2147	0.772606	0.829812	2574.38	6735	4.825	49.0325	5.4	1.22	9.9145	3.723	102	24	87.5	16.5	107.045	20.35	1.375	1949	362.703	143.754	0.547187	0.854062	2889.06	4439.81	4.985	48.41	3.91775	0.7065	8.1125	2.8675	100.5	30.5
Pop2	HT 805	4.52	44.815	4.7625	0.96	9.3725	2.775	100	21.5	95.5	22	16.625	1.495	147	1902.5	1341.7	115.68	0.795087	0.992875	3041.69	5729.62	4.575	46.89	4.176	0.779	9.896	3.679	96.5	25	95.5	17	121.045	19.6	1.4	1984	947.029	206.851	0.528119	1.16031	7128.06	14034.2	4.8	48.39	7.371	1.129	11.15	3.753	97.5	29.5
Pop2	HT 806	4.05	40.98	4.76	0.965	8.515	2.75	99.5	16.5	83.5	17.5	16.3	1.345	70.5	2000.5	1494.96	134.249	0.560025	1.67356	7736.56	18487.3	4.775	48.7275	3.193	0.536	10.9815	2.8565	100.5	20	88	18.5	122.68	21.375	1.4	2417.5	709.914	259.847	0.608994	1.06331	5843.88	10581.8	4.705	44.77	4.71275	0.866	13.3125	4.4555	99.5	33.5
Pop2	HT 807	4.575	46.155	4.5575	0.9725	10.9575	2.95	93	24.5	83	17	17.1	1.285	115.5	1883	1442.23	113.24	0.518312	0.82075	7262.19	16184	4.7	46.6725	4.725	1.0125	16.1065	4.3565	92	21	90.5	19	158.68	15.525	1.615	2585.5	297.117	125.308	0.618156	0.767062	1658.31	3838.88	4.73	45.15	5.306	1.447	10.6	3.3555	92	24
Pop2	HT 808	4.18	42.23	3.5	0.7	7.1225	2.265	97	20.5	83.5	15.5	17.1	1.395	102.5	1242.5	1418.47	192.558	0.941831	1.36956	8068.19	17924	4.35	43.21	3.1885	0.42	12.1315	4.7565	95	22	89.5	16	79.68	20.5	1.3	1622	949.288	242.238	0.620269	1.22281	2991.69	6837.69	4.955	45.57	5.6375	1.016	10.5335	2.972	91.5	32
Pop2	HT 811	4.57	44.535	6.8	1.0075	13.2	4.05	98.5	23.75	93.5	16	15.45	1.62	80	1708.5	887.867	110.546	0.415188	0.83025	6269.75	12449.8	4.325	43.67	4.2685	0.83	9.581	2.814	97.5	22	83	16.5	109.545	16.925	1.275	2015.5	503.496	143.368	0.645194	1.04544	4332.19	6539.5	5	49.76	4.8865	0.7815	8.35	3.053	97	34.5
Pop2	HT 812	4.225	42.72	6.155	1.47	9.7825	3.5	95	20.75	83.5	15.5	17.7	1.495	99	1969.5	1342.37	126.77	0.406096	0.998167	8058.65	16442.3	4.555	45.7125	4.099	0.7	11.08	2.8385	91.5	25	94.5	18	112.68	19.275	1.475	2165.5	479.862	103.442	0.828125	1.0735	3473.06	6028.25	4.38	39.495	5.775	1.397	12.9875	4.4585	92.5	29
Pop2	HT 813	4.355	43.645	4.33	1.055	10.2075	2.75	100	14.75	90.5	19.5	18.85	1.62	80.5	1528.5	1511.2	136.142	0.843375	1.274	8089.12	18482.3	4.775	47.87	6.045	1.18	10.5255	3.352	92.5	18	86.5	17.5	101.755	19.6	1.35	2286	798.006	138.456	0.504319	0.838437	5853.31	11983.9	4.81	49.43	4.81025	0.955	11.2085	4.4715	93	24
Pop2	HT 814	4.205	42.46	4.805	0.7475	9.0825	3.0825	97.5	19	89	17	19.5	1.445	101.5	2135.5	812.834	101.26	0.665138	1.1515	3659.56	9725.06	4.85	48.9175	5.2575	1.1315	12.1755	3.097	92.5	26	91.5	16.5	110.255	20.5	1.375	2637.5	1342.91	203.338	0.975125	1.41181	10437	23207.4	4.835	49.43	3.989	0.929	8.2085	3.113	97	35.5
Pop2	HT 815	4.215	43.4	4.29	0.795	6.9725	2.375	99.5	22	87	15	19.675	1.445	95	1895.5	1547.8	153.527	0.659687	1.45637	8664.69	19544	4.55	45.8675	2.752	0.5865	9.9995	2.368	97.5	22.5	85	18	126.045	21.225	1.475	2039	593.66	170.722	0.627794	1.15144	9966.19	9181.88	4.71	51.24	3.68375	0.67	11.31	3.396	96.5	29.5
Pop2	HT 816	4	39.29	4.385	0.7875	10.35	3.31	95	28.25	98	15.5	17.075	1.42	125	1037.5	1030.78	96.0062	0.677819	0.983281	5251.75	11365.2	4.6	46.1275	3.6	0.4105	9.735	3.3385	90.5	20.5	95.5	18	154.68	21.275	1.525	2255	463.866	124.428	0.688262	1.01025	2411.88	6318.06	4.755	46.265	4.36975	0.987	10.0625	3.321	94	31
Pop2	HT 817	3.715	37.02	5.675	0.68	8.33	2.17	97.5	19.75	91	16.5	21	1.52	130.5	2275	1341.05	134.679	0.620437	1.01715	8270.96	16649.4	4.475	45.9225	3.935	0.8425	12.8945	3.623	98	23	97	18.5	157.545	22.35	1.625	3710.5	605.482	141.919	0.543519	1.36538	4881.94	8962.56	4.91	47.69	5.20625	1.13	8.61	3.096	97	31
Pop2	HT 818	4.505	44.25	6.125	1.25	8.7975	3.0225	101	22.25	90.5	15.5	20.225	1.38	82	940	1659.41	182.048	0.500131	1.65	9602.19	20357.6	4.725	47.4075	2.8825	0.4975	9.239	3.3615	99.5	21	90	16.5	65.495	19.45	1.575	1739	997.025	201.616	0.616496	1.40404	8004.62	14880.5	4.53	47.75	5.506	1.141	11.75	3.114	100.5	31.5
Pop2	HT 819	4.11	41.705	3.4575	0.7	8.005	2.36	101.5	24.75	90	24.5	17.55	1.47	148	1507.5	1771.48	153.151	0.817944	1.27625	9802.75	21434.9	4.675	46.6625	4.5715	0.7535	13.4345	4.091	98	36.5	93.5	23	148.255	17.275	1.57	4640.5	395.22	171.404	0.744975	1.888	5954.75	13083.1	4.89	49.47	4.54325	1.023	10.42	3.3785	99.5	32
Pop2	HT 820	4.43	44.3	4.115	0.8675	9.185	2.82	99.5	22.75	88.5	17.5	19.525	1.62	138.5	1566	1500.42	142.333	0.672488	1.16806	8380.81	18840.4	4.875	50.09	5.71	1.196	10.8855	4.302	95.5	23	88	19.5	118.755	16	1.47	3341	505.468	187.842	0.525194	1.01012	3682.56	6679.75	4.61	47.56	4.629	0.872	8.125	2.4145	97	26.5
Pop2	HT 821	4.09	41.38	4.05	0.765	9.045	3.075	99.5	22.75	88.5	16.5	16.925	1.32	103.5	1589	1446.64	113.082	0.921113	1.3285	8763.88	17819.4	4.55	45.2125	2.62	0.4965	10.7245	3.438	98	23	92	18.5	122.045	17.425	1.475	3023	1070.94	255.277	0.594375	1.02919	7750	16482.8	5.035	48.75	3.53175	0.6975	8.375	2.7675	98.5	31
Pop2	HT 822	4.025	40.37	5.115	0.8875	10.9275	3.205	93.5	25	90.5	16.5	19.825	1.42	140	1411.5	640.244	45.0756	0.802525	0.750625	1862.19	3857.81	4.575	46.27	4.184	0.925	10.5865	3.0415	91	26	94	15.5	147.18	20.25	1.35	2553	330.232	160.262	0.589137	1.00056	2011.69	4456.88	5.105	49.14	5.15875	0.826	12.6625	6.718	88	30.5
Pop2	HT 823	4.405	44.415	5.48	1.0425	10.045	3.11	94.5	19.5	87.5	16.5	18.425	1.605	76	1043.5	1292.66	104.319	0.476644	0.972438	6171.44	13871.9	4.6	46.445	4.12	0.6625	14.204	4.0615	91.5	20.5	90	19	128.995	20.775	1.35	1601	565.637	135.352	0.829144	1.85794	3404.31	6690.19	4.605	47.72	3.11775	0.77	9.225	2.6805	93	27
Pop2	HT 824	3.925	39.17	6.615	1.445	13.205	3.2925	104	28	92.5	22	19.8	1.345	146	2183	1048.6	137.473	0.628506	0.981437	4853.56	10757.1	4.375	44.065	3.598	0.6625	11.8665	3.4665	100	25.5	93	16	107.68	19.3	1.375	2754	929.457	196.132	0.745463	2.40987	6259.56	12924.7	4.855	45.53	5.13175	0.8685	9.23	3.2205	101.5	29.5
Pop2	HT 825	3.905	39.22	3.975	0.68	9.2025	3.03	100	21.25	88.5	17	16.375	1.405	109.5	2190	1298.75	110.544	0.594969	1.45175	6585.44	13100.6	4.5	45.7025	6	1.18	14.539	3.8115	97.5	25.5	92.5	22	176.495	17.25	1.25	2775.5	656.78	172.639	0.664144	1.14975	7820.44	7176.88	5.03	51.86	4.00475	1.0975	10.45	4.1255	91.5	34
Pop2	HT 826	4.155	43.29	4.25	0.56	12.8925	4.125	97	25	90.5	16	16	1.38	130	1481.5	897.291	70.0524	0.499806	0.757875	4591.12	7697.31	5.025	50.2575	6.01	1.1675	14.959	4.3115	95.5	25	87	17.5	119.995	17.15	1.4	2815	661.706	216.346	0.466631	0.834625	5298	9903.75	4.78	48.55	5.3965	1.1825	11.2085	3.514	97.5	29
Pop2	HT 827	4.605	46.425	5.0425	0.8375	9.2075	2.515	97.5	28	88	16.5	18.975	1.57	137	2080.5	782.243	86.5078	0.693075	0.851625	4888.88	7378.12	4.825	48.9225	6.0385	1.096	13.0455	4.822	96.5	22.5	91	16.5	104.755	19.2	1.45	2739.5	699.887	157.805	0.42185	0.713625	4106.12	11179.1	4.685	50.13	5.21325	1.654	13.45	4.0465	97	29.5
Pop2	HT 828	4.26	42.515	6.19	1.305	11.065	3.6275	103	27	94.5	18.5	18.275	1.345	162.5	1365	1139.77	116.332	0.85715	1.18388	5137.38	11747.9	4.55	45.905	6.028	0.9335	15.7645	4.651	98	24	94.5	18	112.255	18.15	1.47	3492	431.946	119.291	0.696625	0.989062	2239.56	5178.88	5.115	52.02	4.748	1.0655	9.5375	2.7285	103.5	33
Pop2	HT 829	3.94	39.775	4.3	1.175	8.625	3.19	99.5	23.25	93	16.5	19.2	1.345	130.5	1387	1507.48	154.093	1.40874	2.40044	9796.38	19528.2	4.325	43.4825	3.1495	0.5135	11.1045	3.408	99.5	22.5	92.5	17.5	105.545	18.75	1.57	2528	986.187	187.396	0.989244	1.529	8057.75	15494.6	4.785	45.14	3.40625	0.85	6.68	2.141	97.5	30
Pop2	HT 830	3.8	38.77	6.115	1.4875	9.9975	3.315	98	28	91.5	22	20.075	1.72	139.5	1686	1592.73	158.82	0.719581	1.3555	8971.75	20321.2	4.525	45.2775	3.585	0.4725	12.005	3.7085	94	22	92	20.5	96.68	21.95	1.425	1742.5	616.414	200.965	0.444146	0.836667	4520.25	9300.19	4.155	41.745	3.615	1	13.3	4	96.5	32
Pop2	HT 831	4.245	41.85	5.04	0.7	10.8675	3.26	103.5	28.25	88.5	18.5	20.7	1.53	128	2142.5	951.1	117.921	1.27244	1.51675	4286.06	8478.94	4.175	41.8975	4.8	0.75	12.249	4.0735	101.5	21.5	90.5	19	75.545	22.325	1.575	1894.5	821.293	178.749	0.612275	1.00619	5453.62	12160.4	4.575	46	4.63675	1.014	8.5465	2.7505	96.5	27
Pop2	HT 832	3.995	40.17	5.475	0.99	8.09	2.49	102.5	25	87	19	21.025	1.39	135	1094.5	1437.35	143.018	0.742031	1.26513	8851.88	17202.1	4.56	45.495	4.305	0.99	13.164	4.2735	99.5	28.5	85	19	167.545	19	1.55	2034	612.555	140.349	0.561588	0.883	4301.38	8020.69	4.82	45.87	3.675	0.53	8	3.3075	98	28
Pop2	HT 833	3.665	36.945	3.925	0.805	6.825	2.175	97.5	21.75	90.5	20	17.5	1.27	116	2244.5	1242.48	134.002	0.724869	1.21056	7654	13844.6	4.25	42.8725	4.2015	0.4215	13.2245	3.523	94	20	93	17.5	203.545	17.5	1.4	3802.5	415.826	146.252	0.553581	0.78025	3159.94	5800.25	4.41	44.41	4.1645	0.76	7.375	2.636	93	26
Pop2	HT 834	4.195	41.555	4.905	1.0925	8.2675	3.625	102	18.5	87.5	18	18.25	1.295	75	1487.5	1595.28	170.694	1.06618	1.5345	10574.3	21260.6	4.4	44.21	6.15	0.8835	15.676	5.554	102	22.5	96.5	18	148.545	21.05	1.475	2954.5	386.714	189.003	0.585644	0.931437	2967	5121.81	4.4	44.83	6.47225	0.65	13.15	3.8865	102	28
Pop2	HT 835	3.825	38.58	3.54	0.815	6.5	1.85	100.5	25.25	90	23	18.45	1.445	151	2444.5	1298.72	155.772	0.666706	1.0885	7575.81	15227.6	4.4	44.3725	2.76	0.4175	9.6565	4.0165	97	23	93	19	124.68	20.775	1.62	2639	1050.63	150.294	0.529494	0.79275	15007.8	15904.9	4.605	45.99	5.082	0.9485	12.35	3.6605	97.5	29
Pop2	HT 836	3.995	38.765	3.6625	0.525	9.515	3.125	96.5	25	92.5	18.5	17.05	1.505	133	1609	1664.09	182.949	0.556388	1.17137	8939.62	21186.2	4.875	49.165	5.13	0.98	12.354	4.5985	89.5	22	93.5	18	97.545	19.375	1.325	1821.5	341.265	111.354	0.766319	0.919	1396.06	4095.19	4.75	47.1	6.98875	1.5405	13.4875	5.254	88	29
Pop2	HT 837	3.83	38.135	6.16	1.21	14.48	3.59	93.5	29	89.5	17.5	18.05	1.28	139	1267	1216.05	130.005	0.54845	0.996	4603.56	12904.6	4.55	45.9275	4.7	1.05	13.9	5.5	89	21	91.5	17.5	152.995	18.65	1.625	2440	390.583	161.224	0.71085	1.10363	5576	13466.1	4.705	48.83	3.21225	0.7365	10.3215	3.2875	91	32
Pop2	HT 838	4.285	43.045	7.585	1.06	12.2425	3.54	101.5	21.25	83	22	20.375	1.495	55.5	1271.5	884.546	95.6328	0.628744	0.860313	3321.12	7190.94	5.05	50.735	5.2425	1.1175	11.8245	3.616	98.5	23.5	92	21	124.755	23.55	1.575	2689	541.94	161.926	0.446313	0.777937	5545.88	11084.2	4.64	46.86	6.17925	1.1035	10.0355	4.068	97	33.5
Pop2	HT 841	3.895	38.945	3.2775	1.1725	11.5975	2.76	102.5	25	92.5	18	15.5	1.48	120	2151.5	1105.71	121.476	0.502788	0.981	6090.31	10515	4.125	41.475	3.924	0.58	11.899	3.9735	103	22	90.5	18.5	195.045	17.9	1.4	2390	847.63	145.862	0.751625	1.18969	5374.44	12137.9	4.85	45.42	5.067	0.944	8.5715	2.9645	103	35
Pop2	HT 842	3.825	38.585	3.8325	0.7275	10.0675	3.415	101	23	94	18.5	20	1.57	81.5	1573	1368.98	139.001	0.531131	1.01375	8455.31	17133.7	4.375	43.7475	3.8785	0.7145	12.315	3.5635	99	23	92.5	17	127.18	20.05	1.375	2225.5	4099.11	177.404	0.595444	0.86	4568.12	9204.38	4.53	40.12	5.24675	0.696	9.75	3.041	99.5	31
Pop2	HT 843	3.525	35.12	3.93	1.085	8.24	2.97	103	21	94	20.5	16.975	1.345	70	1399	1046.06	96.7716	0.451005	0.98675	4059.45	9662.55	4.275	42.975	4.5245	0.8715	12.1665	3.3265	102.5	22	87.5	20	115.18	16.275	1.525	2073.5	855.045	181.955	0.480219	0.8195	7185.5	12595.8	4.48	46.42	5.588	0.87	7.9085	1.8805	101.5	26
Pop2	HT 844	3.9	39.125	5.8975	1.415	14.575	5	98.5	24	88.5	15.5	18.05	1.495	115	1905	1364.72	141.979	0.748744	1.09981	7921	17311.2	4.65	46.975	5.984	1.3065	14.111	3.614	99.5	21.5	90	19	100.045	18.175	1.325	3040.5	725.088	171.887	0.506869	0.878125	4768.56	11725.7	4.85	48.39	5.85	1.219	10.125	3.503	100.5	23.5
Pop2	HT 845	4.215	42.065	4.6975	0.75	9.555	2.965	101	25.25	92.5	16	20.15	1.595	83.5	1171.5	1523.66	151.649	0.796369	1.23537	8227.31	19757.5	4.45	45.4225	5.4125	1.2125	10.9945	3.638	98.5	23.5	96	18.5	144.545	21.15	1.375	1746.5	311.839	111.455	0.602763	0.874375	1239.06	3580.5	4.635	47.64	4.248	1.0075	9.54	2.881	99	31
Pop2	HT 849	3.945	39.385	5.4175	0.8725	9.3325	3.665	99	27	93.5	17	17.3	1.355	134.5	1329.5	1560.06	163.263	0.717525	1.31681	9424.25	19386.4	3.5	43.906	2.84	0.5625	10.119	3.4685	98	21	96	20.5	116.545	19	1.625	1843.5	1075.41	245.241	0.595694	1.17275	6412	16190.8	4.925	45.16	5.6755	1.2225	11.3715	4.436	90.5	35.5
Pop2	HT 851	4.02	40.85	4.6525	0.915	10.6425	3.185	101.5	18.25	83	17.5	17.425	1.595	125.5	2151	1347.57	142.77	0.5669	1.00162	8549.56	16677.9	4.75	45.1875	6.2665	0.975	14.671	3.844	97.5	25.5	94.5	17	152.045	17.5	1.475	2446.5	858.143	137.095	0.870375	1.296	6484.88	12412.4	4.775	47.01	4.97125	0.6565	11.1665	4.6195	97.5	31.5
Pop3	HT 1661	4.09	41.605	5.05975	1.319	7.9625	3.1625	96.5	20.75	88	18.5	21.6	1.5	86	1250.5	384.86	43.668	0.368806	0.39785	1596	4711.03	4.6125	46.74	5.4295	1.6085	9.0375	4.775	97.5	26.5	97	18.5	153	22.95	1.25	1876	693.552	83.6672	1.0024	1.35325	4376	9412.62	4.815	47.455	5.99625	0.9205	10.498	3.2125	93	24
Pop3	HT 1662-2	4.325	44.19	4.50575	1.0225	11.717	3.8835	95.5	17	91	16	19.775	1.375	107.5	1504.5	367.908	50.5358	0.647031	0.69855	1171.56	4104.75	4.55	45.9	4.9875	1.525	9.675	4.3625	96.5	24	104	21	153	21.475	1.1	2240.5	755.489	83.1933	0.6778	0.9665	4878.31	10110.6	4.875	46.76	7.0555	1.17	8.3585	2.7735	94	27
Pop3	HT 1663	4.325	43.765	5.9065	0.9375	9.3	3.7625	97.5	20	95.5	18.5	23.575	1.6	84.5	1242	1037.08	77.2293	0.747241	1.5889	3510.66	13735.2	4.375	43.549	3.943	0.601	8.0225	3.24	94.5	21	99.5	18.5	123	20.875	1.25	2094.5	1132.31	94.1085	0.397112	0.81995	3516.12	6945.56	4.575	43.575	5.17525	0.9	8.8375	2.694	95	28.5
Pop3	HT 1664	4.275	43.005	4.7525	1.05	14.055	4.795	95.5	19.5	100.5	18	20.75	1.35	103	2055	755.333	76.106	0.393719	0.60215	4372.62	6664.56	4.5125	45.1825	4.969	0.81	9.6725	2.4975	94	23	101	17.5	128.5	21.225	1.125	2221.5	1042.64	102.753	0.507719	1.02315	2847.5	9500.69	4.92	49.67	5.2615	1.125	9.619	3.269	93.5	24.5
Pop3	HT 1665	4.29	43.225	9.134	1.285	8.175	3.2125	100	20	103.5	18.5	23.325	1.45	70.5	1816	804.74	122.776	0.469037	1.63285	2162.5	9422.19	4.45	44.745	3.9355	0.7155	9.9875	3.195	97.5	22.5	108	18	158	20.525	1.56	2715.5	1079.04	93.6372	0.480869	0.86005	3268.19	6499.44	4.665	46.55	4.92375	0.847	8.757	2.397	97.5	26
Pop3	HT 1666-1	4.35	43.335	3.91425	1.3835	9.192	3.0335	96.5	23.25	93.5	18	20.65	1.6	91.5	1636	512.001	57.2699	0.363931	0.51595	1894	6422.81	4.7375	47.83	5.5635	1.1485	13.5775	4.5675	101	27	98.5	18.5	166.5	22.175	1.25	1984	407.232	61.2204	0.794106	0.95725	1940.75	4343.12	4.74	45.91	6.2295	1.44	11.18	3.765	92.5	26.5
Pop3	HT 1666-2	4.575	46.24	5.94925	1.536	17.646	4.5335	95	25.5	99.5	19	22.325	1.675	150.5	1310	297.406	48.0498	0.642825	0.710875	1065.31	2958.25	4.775	48.2825	4.8365	1.146	11.9075	4.555	99	25.5	102	20	97	21.35	1.475	1556	723.292	107.42	0.471187	1.345	2098.06	7674.81	4.6	46.85	6.06	0.964	9.79	3.334	91.5	25
Pop3	HT 1667-1	4.265	42.51	7.31425	1.371	4.5255	2.737	91	21.5	90	17.5	18.725	1.525	97	1513.5	484.156	58.8554	0.408372	0.57705	1562.44	5696.75	4.5125	45.5875	4.06	0.93	7.5675	2.475	95.5	21.5	98	18.5	145	20.475	1.25	2006	581.056	74.5046	0.429281	0.7843	2231.56	6525.06	4.75	46.785	5.519	1.3345	9.79	3.4315	97	27.5
Pop3	HT 1667-2	4.4	44.245	4.70925	0.8175	11.4095	3.472	94	19	88.5	16.5	22	1.5	66.5	1343.5	652.791	69.3564	0.396763	0.604	2447.56	9092.56	4.675	47.4775	6.192	1.7335	12.4075	4.29	96	20.5	102	17.5	107	22.15	1.85	1827.5	537.746	93.1848	0.624013	1.1396	1891	5650.44	4.4	44.26	6.08475	1.2645	8.766	2.7125	98	28
Pop3	HT 1668	3.975	41.285	4.11225	0.9375	9.2435	3.5235	96	23.5	101.5	17	20.4	1.475	85.5	1374	767.84	99.9942	0.430567	1.04655	3048.37	9769.46	4.6625	46.4475	5.05	1.1045	9.125	3.6875	94	20	102	20	142	22.525	1.25	1854	602.173	67.2779	0.58175	0.76855	3697.31	7885.69	4.64	48.15	6.72125	1.425	9.5165	3.7335	99.5	23.5
Pop3	HT 1669	4.255	43.26	5.13075	1.1225	11.0845	3.8275	97	21.75	99	16	20.55	1.45	87.5	1179	435.701	57.3422	0.462371	0.62885	1195.6	5003.09	4.65	46.71	5.7535	1.0575	11.2475	3.56	97	34.5	104.5	19.5	150	22.9	1.25	1820.5	527.974	67.9975	0.44085	0.7328	2325.69	5922.31	4.6	45.63	6.49575	1.092	9.7085	3.0735	96	26
Pop3	HT 1670	4.1	41.15	3.8985	0.9975	8.174	2.811	98.5	23.75	102.5	18.5	21.025	1.45	110	1458.5	1469.86	220.068	0.423175	2.6592	2066.88	16268	4.5875	45.795	6.0375	1.0875	13.075	4.345	102	20.5	101.5	18	157	21.175	1.15	2003.5	994.844	88.5703	0.517306	0.97025	3190.12	7121.12	4.79	47.26	6.02625	1.109	11.55	3.6125	97	25.5
Pop3	HT 1671	4.475	45.61	6.82975	1.845	6.8315	3.3585	96.5	21	100	18.5	19.875	1.5	105	1871	593.739	65.4708	0.391794	0.58555	2217.44	7591.56	4.6	46.665	4.8335	1.846	11.455	3.0575	92	29	100	17.5	137.5	22.4	1.15	2256.5	1152.73	96.6857	0.404625	0.82525	3539.25	6850.25	4.925	49.105	6.10275	1.49	8.517	3.3335	93.5	25
Pop3	HT 1672	3.965	40.035	4.7875	0.975	9.6355	3.244	101	23	99	17.5	21.6	1.725	70.5	1200	921.5	90.749	0.346909	0.7249	4606.81	13588.7	4.6875	47.4375	6.2195	1.1125	9.33	3.225	98	24.5	101	18.5	138.5	21.3	1.25	2347	743.952	90.9858	0.404181	0.9076	3543.85	8878.44	5.075	49.25	6.118	1.0465	10.516	2.627	94.5	27.5
Pop3	HT 1673	4.275	42.675	6.63625	1.2065	7.7375	2.9875	96	23.75	97	16	22.075	1.5	72	1170.5	470.115	56.6363	0.413031	0.5563	1940.06	5597.44	4.925	49.5925	5.3	1.1335	11.1825	3.7175	95.5	26.5	104.5	18.5	115	22.925	1.225	2420.5	1273.96	88.2404	0.4862	0.9772	4091.94	8992.44	4.975	48.89	4.452	1.25	10.227	3.152	92.5	27.5
Pop3	HT 1674	4.2	42.27	3.83475	0.5335	8.1715	2.559	94	23.75	94.5	17.5	20.25	1.5	85.5	1209	387.615	47.9169	0.40305	0.4681	1714.62	4774.19	4.325	43.9475	5.4275	1.049	7.5275	3.35	91.5	27.5	102.5	18	138	22.575	1.3	1847	951.159	119.82	0.79125	1.1247	3321.38	6912.19	4.885	48.49	5.3665	0.6915	10.8975	3.0915	95.5	26
Pop3	HT 1675	4.2	42.52	5.4855	0.9315	10.1335	2.942	102.5	19.5	93	18.5	21.475	1.3	72.5	1466	522.988	58.2048	0.352894	0.51995	1868.44	6428.53	4.7125	48.03	4.981	1.101	11.3225	3.86	97	22	100	19	134	21.2	1.1	2103	969.496	107.002	0.398319	1.0018	3983.69	12776.3	4.8	46.82	5.244	1.0645	7.627	4.7045	97.5	24.5
Pop3	HT 1676	4.3	43.235	5.64325	1.2135	7.8125	3.21	96.5	21	100.5	18.5	18.325	1.375	93.5	1226	424.883	51.7621	0.382188	0.5119	1501.62	5046.56	4.5125	45.35	6.3425	1.185	10.78	3.645	98	27	101	19	122	19.825	1.15	2311	569.376	70.94	0.810244	1.0836	3229.81	6257.5	4.44	46.04	6.004	1.3845	9.8355	3.7145	96	31.5
Pop3	HT 1677	3.965	40.96	6.55725	1.2525	8.6175	2.6925	100	19.75	93	19	22.65	1.725	74	1363	965.14	88.8132	0.351762	0.7708	7106.56	16835.8	4.6875	47.1123	5.48	0.9615	11.595	3.5075	98	19	101.5	19.5	124	21.825	1.25	1366.5	989.957	89.0661	0.390419	0.89255	3688.94	9530.69	4.525	46.44	4.8495	1.3445	6.6255	2.54	95.5	29
Pop3	HT 1678	3.99	40.825	4.98125	1.0925	8.695	3.2075	103	21.75	102.5	17	22.525	1.525	89.5	1266	471.432	56.8473	0.417875	0.5705	1929.5	5618.5	4.7125	47.805	5.964	0.8065	11.665	2.985	102	22	98.5	19.5	151	23.65	1.3	1759.5	585.264	87.2028	0.749363	1.7659	2704.88	6792.12	4.625	46.11	3.9035	0.5885	9.4635	3.4335	95.5	24.5
Pop3	HT 1679-1	3.975	39.54	4.46775	0.716	10.16	4.216	96	18.75	94	17.5	20.125	1.45	82	1777	388.781	48.2669	0.417025	0.45895	1898.19	4620.69	4.5875	46.3775	5.6795	1.6	9.305	3.675	97	19	99	20.5	131	23.275	1.225	2941.5	776.506	91.2909	0.40885	0.79175	3683.44	6323.38	5.04	49.065	4.6235	1.002	9.721	3.2295	96.5	28.5
Pop3	HT 1679-2	3.825	40.55	5.69825	1.4395	10.052	4.317	95.5	22.25	102	17	21.3	1.7	88	1286	429.244	55.9669	0.427238	0.6113	1537.06	5338.06	4.9125	49.6825	5.8075	1.1925	9.31	2.9475	98.5	21.5	97	18.5	105	22.525	1.275	1927.5	1060.92	100.232	0.515656	0.9195	7463.19	15741.3	4.64	46.125	6.775	0.996	11.5045	4.0545	91	25.5
Pop3	HT 1680-1	4.375	43.44	4.87325	0.9165	9.3895	3.7795	94.5	19.75	97	17	23.225	1.725	98.5	1399	622.681	87.8873	0.401837	1.0748	2101.44	7010.5	4.6375	45.5625	6.4325	1.825	11.975	3.3	92.5	22.5	100	18.5	142	22.65	1.25	2453.5	588.857	66.6081	0.657031	0.8067	3709.4	7746.9	4.65	45.13	7.85	1.35	10.269	4.294	94	22
Pop3	HT 1680-2	4.25	42.85	4.65175	1.025	8.6575	3.04	99	22.75	97.5	18	19.375	1.525	72.5	2030	363.4	51.0773	0.568331	0.64525	1349.5	3882.38	4.4625	44.625	4.6455	0.802	9.9825	2.3925	91.5	24.5	98.5	18	149.5	21.825	1.325	3448	453.663	74.5078	0.748419	1.67205	2034.06	4342.38	4.69	44.65	5.801	0.8545	8.5085	3.0625	96.5	22.5
Pop3	HT 1681-1	4.34	44.26	6.99	1.3125	11.8375	3.35	98	20.25	92.5	17	19.35	1.36	77	1152.5	805.959	145.049	0.427113	2.3017	2030.5	8855.75	4.8	48.63	5.4925	1.0825	10.125	3.495	95.5	21.5	103.5	18.5	140	19.475	1.32	2340.5	456.97	74.9094	0.677919	1.5055	2470.19	4685.56	4.65	46.025	4.889	0.8375	8.917	3.284	92.5	27
Pop3	HT 1684	4.44	45.96	9.1375	1.2375	13.0125	4.925	99	20.25	98	18	21.725	1.775	74.5	1660	839.824	115.493	0.450244	1.4859	2738.19	10075.1	4.4625	44.27	5.0265	1.2565	14.645	3.645	103	26	95.5	20	129.5	21.05	1.475	2886.5	616.391	70.5908	0.3996	0.711187	2712.69	7738.69	4.575	48.05	6.8175	1.15	12.317	3.6085	100.5	27.5
Pop3	HT 1685	4.465	44.355	5.28225	0.846	11.396	4.616	99.5	20.75	100.5	17	21.075	1.475	119.5	1675	420.227	51.383	0.399	0.5082	1547.72	4862.44	4.4625	44.9775	2.9235	0.336	9.1075	2.48	97	22.5	97.5	19	126	22.825	1.275	2065.5	521.715	71.4059	0.575087	0.87295	1962	6025.5	4.825	48.82	6.5085	1.0845	9.046	3.8375	97	23.5
Pop3	HT 1686	3.965	39.34	7.38375	1.175	10.8375	4.805	95	22.5	96	17	19.95	1.425	68.5	1630	798.879	89.4716	0.389369	0.8085	2660.38	11062	4.5375	45.2825	5.6795	0.885	8.9525	3.1875	96	25	99	20.5	114.5	21.025	1.25	1714	995.088	90.59	0.5122	1.03875	3428.29	9250.88	4.435	45.615	6.5465	1.149	11.1625	4.027	97.5	29.5
Pop3	HT 1687	4.475	46.15	6.1595	1.392	10.6085	4.8735	98.5	21.5	90.5	17	18.425	1.325	126	1482	529.555	60.6455	0.396406	0.56235	1946.94	6786.94	4.625	46.2175	4.5675	1.0515	14.665	4.11	92	24	101	17	107.5	21.75	1.15	2374.5	505.175	67.3546	0.5378	0.81105	2789.38	5698.56	5.015	48.175	6.455	1.3925	12.1375	6.825	95.5	25
Pop3	HT 1688-1	4.115	42.365	5.06675	1.2615	8.645	3.6315	98.5	23.25	99	16	20.525	1.4	92.5	996	1250.32	70.0637	0.405981	0.6565	2063.88	7474	4.665	46.3625	5.9515	1.5365	8.8625	3.1875	98	24	96.5	18	111	20.125	1.125	1416.5	1111.02	102.825	0.702638	1.0914	6739.19	11256.8	4.89	47.295	4.146	0.592	11.137	3.597	92.5	23.5
Pop3	HT 1688-2	4.04	40.11	8.2075	1.4375	14.0625	4.4875	96.5	17.75	91	16.5	20.225	1.375	77	1869.5	623.343	66.1385	0.364125	0.6417	2714.62	8101.94	4.3625	43.5925	5.3845	0.8635	12.12	3.4325	91	22	101	18	138.5	22.225	1.275	2270	541.131	76.7013	0.666944	1.0735	2756.56	6320.06	4.36	44.49	4.2845	0.69	7.991	2.777	98	28
Pop3	HT 1689	4.525	45.705	6.06425	1.2545	12.267	3.869	98	23.5	98	18.5	19.15	1.45	104	1341	496.946	59.9755	0.405831	0.58675	1631.25	5867.88	4.7	47.3575	3.601	0.921	13.1675	3.1825	102	28.5	101.5	17.5	117	20.775	1.225	2493.5	748.711	88.6409	0.430737	0.89125	4049.25	9178.06	4.99	47.085	5.4135	0.6795	9.5285	3.66	93.5	26
Pop3	HT 1690-1	4.375	45.005	6.1865	1.3585	7.5235	3.427	97	22.5	99.5	18	20.2	1.5	71.5	1623.5	435.657	52.708	0.423494	0.5598	1655.69	5293.94	4.725	47.395	4.3615	1.017	9.6525	3.3025	92	21.5	98.5	19.5	150.5	22.475	1.25	2174.5	813.493	90.2144	0.79755	1.2147	2532.31	4649.12	4.59	47.105	6.4375	1.31	10.6975	2.9275	95.5	28.5
Pop3	HT 1690-2	4.265	42.15	4.639	0.9035	11.3085	2.4545	92	22.5	101.5	17	22.125	1.65	102	1341.5	422.374	50.0065	0.391941	0.4756	1545.84	4958.69	4.6125	46.2825	5.0375	1.05	11.455	3.8	93.5	21.5	97	16	117.5	22.125	1.3	1953.5	551.537	67.4934	0.563544	0.73795	2606	4818.25	4.735	47.935	5.5265	1.53	10.0925	3.1765	95	27
Pop3	HT 1691-1	4.375	44.215	5.6315	1.1045	10.144	3.2585	98	20.75	98	18	19.8	1.5	97.5	1338.5	416.842	50.2542	0.40921	0.49085	1619.35	4744.17	4.575	46.02	4.2395	0.6345	10.347	3.697	98.5	27	101	17.5	102	21.275	1.275	1874	1156.32	94.5837	0.400331	0.8576	3144.62	9445.5	4.89	48.92	6.9185	1.537	11.4635	3.0935	98.5	25
Pop3	HT 1691-2	4.115	41.225	5.85625	1.525	7.9	4.05	99.5	22	98	18	20.95	1.35	85.5	1288	766.077	58.9085	0.412288	0.49105	4123.88	9192.5	4.7125	47.97	6.0375	1.175	12.175	3.7125	97	21	96.5	16.5	122.5	19.3	1.225	1780	701.222	86.0818	0.413338	0.8752	3703.81	8370.44	4.75	45.82	5.2625	1.094	9.9065	2.85	98.5	26.5
Pop3	HT 1692	4.365	43.635	5.80175	1.06	10.8585	3.5585	99	19	92	18	21.2	1.4	76.5	1133	464.23	56.5859	0.421181	0.56375	1940.62	5768.56	4.725	47.985	5.2115	1.14	12.6575	4.175	98	25	101	18.5	139	22.075	1.275	2233.5	1036.61	91.8553	0.692894	1.1287	5252.81	10520.8	4.8	46.66	5.615	0.991	8.307	2.51	99.5	27
Pop3	HT 1693	4.4	45.15	7.28125	1.8125	8.7625	3.4975	93.5	18.25	92	18	20.825	1.55	104.5	1422.5	403.791	54.7763	0.710638	0.7903	1938.25	4534.44	4.5375	45.685	2.65	0.5025	10.47	2.975	99	23.5	99.5	19	157	19.875	1.2	2386.5	864.024	91.4503	0.54755	0.9966	6097.69	11770.4	4.775	47.6	5.5865	0.6535	8.1795	3.269	94.5	24.5
Pop3	HT 1696	4.34	44.095	5.69125	1.1915	8.9565	3.425	95.5	23.5	96.5	17	19.875	1.45	90	1259	1147.03	76.3818	0.360806	0.61975	4946.38	11513.2	4.4225	44.75	6.9385	1.0885	11.005	5.1625	92.5	24.5	98	19.5	179.5	22.2	1.225	2805	501.355	63.992	0.415094	0.6588	2485.94	5683.25	4.69	46.315	4.234	0.676	8.2315	3.3875	96	28.5
Pop3	HT 1697	4.315	42.89	6.2865	1.245	8.955	3.6175	98	26.75	99	18	23.375	1.675	95	1586.5	1338.29	142.437	0.333288	1.5639	4447.03	11009.4	4.6875	47.0075	4.9745	0.841	10.2175	3.2075	94	23.5	98	18	90	19.975	1.125	2116.5	386.232	62.5151	0.722131	1.0531	1599.12	4068.75	4.715	47.455	6.7075	0.7835	8.8065	3.0375	92	25.5
Pop3	HT 1698-1	4.025	40.2	4.64125	1.281	8.9315	3.2105	99.5	22.5	94.5	18.5	21.15	1.525	87.5	1232.5	414.79	48.1707	0.420694	0.46345	1820.25	5363.56	4.425	44.6325	3.2775	0.415	9.39	2.835	97	22	103	18	123.5	24.125	1.25	2182.5	672.954	80.8536	0.4039	0.7955	3255.42	7969.75	4.9	47.4	7.405	1.44	8.25	3.7295	97	28
Pop3	HT 1698-2	4.45	45.475	5.68925	1.15	8.875	3.6565	97	25.25	102	18.5	20.1	1.325	88	950	681.762	68.6385	0.367781	0.56915	3401.94	9434.38	4.8	47.9663	5.1095	1.4345	8.8975	3.5	93	25	100	18.5	174.5	23.475	1.275	2334	480.528	85.2942	0.819662	0.899	2048.62	5057.44	4.575	47.015	7.3375	1.119	9.9125	3.994	94.5	28
Pop3	HT 1699	4.1	41.235	6.74	1.642	9.3835	3.85	96.5	23.75	93	17	21.95	1.675	74	1898	961.166	144.083	0.388709	1.78265	2848.06	11059.8	5.1125	51.6425	6.803	1.224	13.3475	2.7125	93.5	23	100	18	174.5	22.675	1.25	2957	476.07	67.422	0.52	0.8707	2043.25	5443.31	4.765	48.315	8.14	1.299	12.0565	3.919	89	29.5
Pop3	HT 1700	4.49	44.48	5.1045	1.1045	10.9815	3.271	96	19	98	18	23.225	1.75	86.5	1691	427.041	53.9022	0.448775	0.5589	1075.69	4930.62	4.4875	45.0525	5.262	1.084	8.695	3.5975	96.5	26	99.5	18.5	125.5	24	1.325	2177	1227.17	94.2623	0.402312	0.7955	6013.75	13927.1	4.865	47.63	7.625	1.6585	10.2585	3.2625	94.5	25
Pop3	HT 1701	4.25	42.695	4.7895	1.1325	8.113	2.6995	97.5	19.75	96	17.5	23.675	1.4	58.5	1461.5	367.783	50.2223	0.5812	0.65545	1423.56	4140.75	4.5375	45.835	4.526	0.901	11.5925	3.29	91	24	101	18.5	151.5	19.5	1.15	2044	501.768	63.0886	0.894569	1.0473	3417	6500.69	4.7	46.83	8.571	1.3085	10.2585	3.992	91.5	27.5
Pop3	HT 1702	4.09	41.5	5.22225	0.7895	11.695	3.567	94.5	21.5	93.5	18.5	20.85	1.475	117.5	1848.5	429.355	56.5312	0.432344	0.59815	1483.5	4658	4.6	45.7675	4.228	0.536	8.8425	2.9675	94	24.5	99.5	18.5	124	24.475	1.4	2162	880.808	85.8998	0.737025	1.71	3575.69	8268.75	4.85	46.585	6.66	1.685	10.9775	4.2225	91	27.5
Pop3	HT 1704	4.2	45.55	6.09825	0.9945	11.5085	2.4085	98	21.5	94.5	18	20.55	1.35	78	1501.5	600.143	74.7429	0.441169	0.79665	2324.94	7030.75	4.4625	44.9975	6.342	1.167	11.97	3.95	94	23.5	96.5	19	142.5	21.95	1.25	2089	599.793	78.3272	0.424937	0.82315	2322.69	6919.12	4.665	45.695	5.585	1.5	10.1775	3.2825	96	29
Pop3	HT 1705	4.54	45.905	6.72175	1.1765	11.4535	4.257	92	20.25	98.5	17	19.95	1.4	71	1417	488.03	62.5884	0.592931	0.7678	1653.12	6179.38	4.4	44.1515	5.5485	1.201	11.0625	3.715	92	21	102.5	18.5	123	23.325	1.325	1883	1081.93	94.3747	0.648669	1.15425	5569.06	11462.2	4.815	47.91	5.2995	1.1925	7.7125	3.625	95	23
Pop3	HT 1706	4.165	42.755	4.67225	1.6275	9.4875	4.225	97	21	105.5	19	20.6	1.525	107	1916.5	425.804	53.6211	0.4399	0.57025	1574.96	5004.92	4.5	44.96	5.5425	0.8275	11.475	3.5	95	24	100.5	17.5	138	22.625	1.25	2035	631.358	77.5581	0.409681	0.7797	2994.38	7255.75	4.64	48.05	7.2075	1.0365	12.425	4.667	96	26.5
Pop3	HT 1709	4.515	44.725	5.46025	1.039	10.695	3.801	97	21.5	104	16	21.7	1.775	106	2063	578.779	66.4785	0.408206	0.62475	1856.25	7477.88	4.8375	48.1625	3.837	0.779	12.8975	2.7775	95	24	100.5	19	148.5	21.5	1.25	2745	485.682	65.5076	0.542694	0.84775	2356.38	5782.88	4.79	47.7	5.194	0.93475	8.4065	3.6125	94	25.5
Pop3	HT 1710	4.25	41.52	5.1325	0.9585	10.1665	3.117	96	22	103	17.5	19.025	1.45	83.5	1473.5	431.34	51.2886	0.436975	0.50595	2194.62	5299.69	4.75	47.395	6.0435	1.42	11.055	3.5325	89.5	22.5	101.5	19	111.5	21.125	1.25	1793	477.597	65.6489	0.455675	0.745	1647.19	5099.88	4.635	46.08	3.524	1.0365	12.794	3.5065	96.5	30
Pop3	HT 1711	4.7	47.745	7.63475	1.4835	11.15	3.8545	90	19.75	98	17.5	20.275	1.45	91	1502.5	514.433	62.1687	0.3756	0.60475	1726	6231.62	4.8	48.4625	4.5935	1.3385	10.67	3.4975	89	22.5	95.5	17	118.5	20.8	1.225	2279.5	382.869	62.8152	0.701237	0.97655	1361.31	3861.38	4.6	46.035	5.1465	1.3815	11.47	4.3815	95	25
Pop3	HT 1712	4.24	42.66	6.32375	0.9875	10.5605	2.7375	97	18.25	98	18.5	20.125	1.325	82	1276.5	323.136	44.3418	0.7904	0.73005	1499.38	3759.31	4.5875	46.0725	4.7625	1.002	11.1075	3.2075	97	21	101	20	129	20.625	1.225	1938.5	899.722	79.0192	0.564663	0.95205	3795.12	8230.81	4.765	47.565	4.445	0.7295	9.6785	3.952	99.5	27
Pop3	HT 1713	4.44	44.905	4.90275	1.169	10.0105	3.745	94.5	23.75	99	19.5	20.35	1.475	101	1716.5	370.311	46.3633	0.41455	0.46925	1415.38	4195.75	4.6125	47.0675	5.769	1.15	14.42	3.9875	93	21	99	18.5	151.5	20.425	1.2	1967	607.613	78.6214	0.420725	0.818	2151.04	6785.62	4.99	49.36	4.7585	0.9895	10.5145	4.2	93.5	23.5
Pop3	HT 1714-1	4.125	41.3	4.2225	0.875	7.2895	2.802	96	20.25	94.5	15.5	19.275	1.35	79.5	2000	645.662	69.2825	0.394212	0.6114	2830.56	8711.56	4.77	47.6625	6.049	1.1215	12.42	3.8075	95.5	29	100	18.5	140	24.1	1.225	2031.5	511.402	69.1942	0.549063	0.8384	2153.94	5741.94	4.69	47.655	6.61175	1.3075	11.6775	5.1875	90.5	27
Pop3	HT 1715	4.2	41.725	6.73925	1.2625	13.475	3.875	98.5	20.25	97	18.5	20.55	1.5	108	2003	445.108	54.6484	0.40055	0.5405	1497.75	5245.31	4.7375	47.3975	6.4785	0.9435	12.9	3.9	96.5	19.5	100.5	18.5	115	24.575	1.3	2124	555.924	89.8603	0.8261	0.9185	2836.5	6447.62	4.75	47.835	5.8125	1.2535	8.93	2.6685	100	26
Pop3	HT 1716	4.465	46.065	6.47425	1.163	14.3625	3.652	94.5	27.75	95.5	19.5	22.45	1.525	91.5	2027.5	1301.22	154.364	0.699356	2.0567	2027.19	12148.7	4.75	47.9775	5.5585	1.075	9.4575	4.325	90.5	28	100	18.5	156.5	19.925	1.175	2742	383.509	60.2163	0.798537	0.98305	1926.25	3950.69	4.55	44.94	8.466	1.003	10.9985	4.461	97.5	24
Pop3	HT 1717	4.19	41.71	6.28875	1.35	9.3585	3.375	93	20.5	92.5	18.5	22	1.4	63	1093.5	321.405	46.7692	0.601213	0.64245	1007.5	3586.94	4.5875	46.2775	3.4895	0.3995	11.42	3.6875	99	21	101.5	17.5	131.5	21.425	1.25	1922.5	818.591	106.658	0.603806	1.62935	4512.25	9730.38	4.65	46.575	6.5865	1.4365	7.7845	3.447	103	24.5
Pop3	HT 1719	4.145	41.84	6.84475	1.0735	8.9835	3.8545	95	21.25	93.5	18	19.95	1.4	72.5	1379.5	461.222	57.121	0.3983	0.5678	1439.5	5312.19	4.8125	48.74	4.0345	0.7875	9.8375	3.08	89.5	26	99	17.5	122	21.675	1.25	2518.5	782.621	90.1269	0.380319	0.8498	3682.19	9805.81	4.775	47.3	6.572	1.562	10.9885	4.0385	99.5	23.5
Pop3	HT 1720	4.275	43.7	6.55875	1.5625	6.225	3.2545	96.5	23.75	97.5	17	21.9	1.75	88.5	1326	522.195	60.1732	0.389856	0.596	1571.23	5924.02	4.5875	46.8175	3.2985	0.6675	10.905	3.7475	97	26.5	96.5	19	124	23.2	1.375	2296.5	1405.65	105.51	0.39565	0.824	7126.25	12158.7	4.725	47.115	6.8895	1.2935	11.3635	5.2	97	24.5
Pop3	HT 1721	4.375	43.225	6.75025	0.9245	6.0535	2.502	98	22.75	95	18	20.35	1.425	96.5	1588.5	515.798	61.6945	0.414219	0.6041	1889.19	6517.72	4.7	47.55	5.272	1.0975	11.275	5.52	91	21	101	19	91.5	20.575	1.25	1724.5	547.975	66.7129	0.411556	0.66225	2325.44	6346.88	4.35	45.07	6.38175	1.0405	9.2985	4.0035	97.5	27
Pop3	HT 1722	4.04	41.37	3.98825	0.7905	8.1385	2.5325	98	23	106	19.5	20.125	1.575	81	1795.5	369.867	52.8077	0.61115	0.7124	1265.38	4081.06	4.75	48.0675	3.857	0.9335	12.3125	3.8325	96.5	23.5	103	20	131	21.625	1.3	1955	577.768	71.7125	0.41805	0.7321	2465.12	6784.25	4.7	47.55	4.9805	1.3315	11.673	4.6585	90.5	27.5
Pop3	HT 1723	4.125	42.1	4.35625	1.0845	8.2205	3.318	94.5	20.75	100	18	19.1	1.4	119	959	370.151	45.8544	0.427362	0.4729	1288.38	4197.19	4.5125	45.5075	5.0335	1.1585	13.1425	4.6325	90.5	22.5	100	17.5	123.5	20.225	1.1	1809.5	696.642	83.8782	0.4891	0.8923	3890.44	8722	4.4	44.67	8.29725	1.6625	13.06	5.085	94	28.5
Pop3	HT 1724	4.065	40.67	6.006	1.1375	10.6125	3.692	92.5	25	97.5	18.5	21.8	1.475	108	1606	736.588	57.1076	0.805588	0.85085	2804.62	6502.38	4.55	45.6075	5.0845	1.0585	13.695	4.1825	91.5	23.5	99	18	128	22.325	1.25	2135.5	445.434	61.753	0.69955	0.94145	2115.75	7041.12	4.7	47.72	5.90275	0.919	13.344	7.1	92	26
Pop3	HT 1725	4.19	43.02	4.50275	0.86	8.385	2.72	97	20	89.5	16	23.375	1.475	104.5	2106	615.096	70.5622	0.413156	0.66425	2361.75	7932.19	4.475	44.755	4.715	0.9875	10.8	3.5375	89	21	100.5	16.5	116.5	21.55	1.3	2267	1185.84	98.1992	0.453444	0.96555	6033	12846.7	4.95	47.525	6.3565	1.0125	11.5775	5.28	94	24
Pop3	HT 1726-1	4.29	42.345	3.79325	0.582	7.511	2.5085	96.5	18.5	101	19.5	18.925	1.575	92	1592	740.493	81.1338	0.383775	0.72695	3050.62	10397	4.6375	46.385	5.1295	1.05	12.6325	4.5925	95.5	25	102.5	20	127	21.65	1.275	1774	752.837	63.1995	0.533931	0.79405	3026.25	6570.88	4.635	45.785	5.9625	1.1025	10.1925	4.2625	97.5	25.5
Pop3	HT 1727	3.975	41.05	5.56875	0.9715	7.573	2.6435	97	16.5	90.5	17	24.125	1.525	77.5	1044	1007.08	95.0746	0.357431	0.74065	5954.62	14942.1	5.0125	50.7975	7.0335	1.2375	13.13	4.5175	96	23	102	19.5	144.5	21.325	1.275	2051.5	459.613	57.2764	0.449044	0.59755	1526.94	4885.69	4.89	48.02	4.852	0.806	10.65	4.305	95.5	24.5
Pop3	HT 1728	4.165	42.73	7.3135	1.0675	10.4125	3.725	97.5	19.25	92	18	18.325	1.3	79	1079	611.886	66.6854	0.387112	0.5951	2201.88	8141.53	4.8875	48.9425	4.004	0.819	10.7825	3.195	97.5	22.5	98	17	107.5	20.7	1.25	2000	706.35	86.7499	0.520112	0.98295	4360.5	8854.75	4.8	46.66	5.494	0.755	11.5015	2.3515	97	28.5
Pop3	HT 1729	4.715	46.42	7.289	1.4125	10.8225	3.1725	97.5	17.5	105	18.5	20.825	1.575	69	1501.5	460.387	56.3665	0.421137	0.5675	1337.62	5372.38	4.67	47.084	3.957	0.7775	11.45	2.885	99.5	25.5	100.5	19	130.5	23.05	1.275	2181	739.247	83.0024	0.548094	0.8807	4491.94	9457.44	4.925	48.68	4.0395	0.9895	10.25	2.919	94.5	26
Pop3	HT 1730-1	4.165	41.8	5.85	0.662	8.6875	3.6095	98	22.5	98	17.5	18.875	1.425	91	2045	1036.32	111.169	0.369181	0.9621	3204.06	14735.6	4.7625	47.605	4.656	0.925	9.855	4.795	93.5	21.5	98	18	132.5	22.125	1.25	2023.5	426.195	61.5063	0.602631	0.81495	1572.25	4495.06	4.625	44.715	7.6125	1.375	10.8165	3.8415	95.5	28
Pop3	HT 1730-2	4.665	48.425	7.18	1.36	8.397	3.771	96	25	101.5	18	18.7	1.45	78	2443	628.926	68.5624	0.353231	0.60375	2594.25	8046.25	4.65	46.6	3.001	0.694	10.0025	2.875	97	27	100	20.5	117	23.275	1.275	2319	926.067	94.1381	0.831838	1.80425	4253.81	8630.31	4.575	46.5	6.0225	1.104	9.2665	4.424	100	28
Pop3	HT 1733	4.09	40.77	6.4025	0.95	12.2345	4.1025	94.5	17.75	93.5	18	20	1.55	94.5	1206	340.979	55.0085	1.18303	1.1793	1044.81	3838.88	4.6375	46.41	4.93	0.9335	12.3075	3.6425	91	24	96.5	18.5	139	21.675	1.25	1870.5	726.793	82.5478	0.706106	1.07	5237.06	9984.94	4.775	46.395	5.9345	1.1875	13.5335	7.767	97.5	27.5
Pop3	HT 1735	4.325	42.88	4.2385	0.7995	10.677	3.446	93.5	21.5	97.5	16	23.825	1.55	101	1624.5	428.778	53.7093	0.413	0.542	1493.31	4737.81	4.6625	46.9525	3.725	0.896	9.9925	3.15	92	23	100.5	17	124	22.7	1.275	2047.5	621.828	81.111	0.729562	1.12575	2880.56	7563.88	4.74	46.79	6.781	1.3345	10.348	3.2125	96.5	29
Pop3	HT 1746	4.3	43.905	7.007	1.0875	9.925	3.9335	99	19.5	103	18	22.575	1.25	73.5	1331.5	515.318	58.1047	0.370537	0.52715	2057.44	6356.44	4.75	47.64	5.0525	0.5985	13.9775	3.5125	100	26	103	17.5	132.5	22.725	1.275	2470.5	650.183	82.2026	0.416406	0.85165	2812.48	7601.62	4.84	47.43	6.3325	1.315	9.08	3.375	95.5	26.5
Pop3	HT 1738	4.415	44.675	4.7405	0.8905	9.1745	2.7825	98	21.75	91.5	19.5	21.05	1.675	91.5	1570	406.548	53.3105	0.437425	0.5673	1221.38	4480.75	4.6625	46.6225	5.395	1.1875	10.125	3.4375	94	26	99	18.5	165	21.15	1.225	2372	492.559	69.0487	0.5164	0.85825	1908.94	5563.44	4.775	46.635	7.3875	1.367	10.85	6.8125	96	27.5
Pop3	HT 1739	4.175	42.51	6.62025	1.2295	9.742	3.573	95.5	23	102	17.5	22.875	1.55	113	1102.5	493.285	56.5774	0.371837	0.52035	2185.88	6008.5	4.3875	44.365	7.291	1.525	11.83	3.0325	93.5	21.5	99.5	18.5	122.5	21.675	1.25	1879.5	613.219	94.6913	0.845381	1.37905	3212.75	7292.75	4.75	47.025	4.87375	1.0795	7.8895	3.6105	93.5	24
Pop3	HT 1740	4.25	42.68	4.9735	0.975	6.97	3.34	98	18.5	95	18.5	22.075	1.4	83	1136.5	336.346	44.5999	0.452531	0.4864	1127.25	3689.94	4.875	48.3525	5.3365	0.5925	12.9775	2.7025	97	22	100.5	18	133	21.4	1.25	2664	995.462	106.149	0.4002	0.9708	5556.81	13468.9	4.59	47.81	7.1665	1.1565	11.794	3.8565	94.5	25.5
Pop3	HT 1741	3.85	38.815	5.58175	0.9085	12.1875	4.123	96	27	98	19	20.35	1.625	98	1717	755.337	83.9489	0.377787	0.76875	3177.62	13487.1	4.525	45.4025	6.2145	1.0775	12.675	3.3275	94.5	24	99	18	128.5	21.35	1.25	1742	524.682	65.9021	0.574175	0.798	2967.44	6228.19	4.765	49.345	5.58875	1.1275	10.13	3.77	99.5	25
Pop3	HT 1743	4.325	43.49	6.9135	1.0795	12.575	3.85	98.5	19.75	95.5	18	22.4	1.475	74.5	1278.5	395.063	50.6705	0.413756	0.52575	1316.62	4346.56	4.65	46.9875	6.53	1.265	12.82	3.2125	95	24.5	98	17	188	23.1	1.25	2352.5	785.813	105.737	0.498056	1.02995	10078.1	13625.7	4.825	48.825	5.77525	0.8585	13.671	4.7085	98.5	30
Pop3	HT 1744	4.315	43.35	5.7865	0.8575	7.2465	1.995	100	23.25	96	17	24.4	1.9	89.5	1210.5	756.053	107.159	0.429638	1.3512	2280.56	8783.69	4.725	47.035	6.4085	1.4395	14.7875	3.0875	91	22	100	17	130	21.175	1.125	1942.5	1118.58	119.831	0.419556	1.12665	6716.12	15159.1	4.175	41.85	5.97975	0.9375	10.595	2.875	93	24.5
Pop3	HT 1745	4.5	45.24	8.055	1.7125	10.8085	4.8375	98.5	22.25	92	19	21.25	1.225	117.5	1523.5	738.147	82.9106	0.408137	0.7583	2622.06	9627.88	4.5	45.1525	5.65	0.8125	10.7225	3.2475	96.5	23.5	102.5	17	100	21.175	1.275	1653	677.845	80.742	0.398131	0.80555	3462.44	8426.62	4.595	47.29	7.3115	1.4305	8.9645	3.711	97	27.5
Pop3	HT 1750	4.15	41.475	6.0315	1.327	7.5915	3.0875	97	20	100	17.5	18.775	1.525	87	1400.5	1146.59	56.7556	0.624025	0.8279	2709.31	5891.56	4.65	46.909	4.4675	1.1625	8.4325	2.6375	97.5	23.5	110.5	19.5	153	20.575	1.275	1935.5	1205.31	110.906	0.799037	1.8264	7058.31	13674.7	4.7	46.165	8.69025	1.89	13.9125	6.2125	97	24
Pop3	HT 1753	4.44	46.3	5.30725	1.395	10.16	3.265	95.5	20.5	101.5	17	20.65	1.425	86.5	1074	516.867	59.671	0.367269	0.54965	1875.88	6251.44	4.5625	45.935	6.0795	1.153	13.63	3.3625	89.5	25.5	99	18.5	134.5	20.875	1.225	2065	665.42	98.8561	0.790675	1.01295	3002.29	8177.06	4.675	45.565	6.41825	0.9235	9.8155	3.339	95.5	24
Pop3	HT 1681-2	4.065	41.38	9.58925	0.9125	9.467	2.8835	98	19.25	105	15.5	21.15	1.325	108	1548	406.512	48.8582	0.413606	0.47705	1334.06	4751.94	4.825	48.1	6.0835	0.9545	12.275	3.87	95.5	22.5	100.5	17.5	120	20.25	1.275	1448	553.932	76.0416	0.455587	0.8697	2004.81	6221.38	4.525	44.465	6.226	1.4835	11.2	3.1835	95.5	25
Pop3	HT 1755	4.465	45.23	4.6985	0.8775	8.5025	3.5275	96	18.75	103	17.5	21.5	1.55	83.5	1647.5	855.019	111.454	0.392194	1.29875	2443.19	10789.1	4.65	46.7425	6.705	1.1575	13.6725	2.9875	100	23	97.5	20.5	104.5	21.475	1.25	2035.5	428.75	61.3192	0.520756	0.7623	1746.12	4741	4.465	44.865	5.35125	1.3335	9.792	3.9545	98.5	23.5
Pop3	HT 1694	4.175	41.57	4.1345	1.0105	5.346	1.5875	92.5	18	90	18	22.15	1.225	108.5	700	594.19	92.9034	0.458112	1.2608	1872.19	6281.56	4.125	41.3975	4.195	1.0275	10.3075	3.29	96	25.5	102	18.5	118.5	23.525	1.25	1295.5	1048.08	96.2197	0.64995	0.978	9186.5	15075.9	4.865	47.8	5.78825	0.95	11.142	5.442	98.5	25
Pop3	HT 1703	4.225	42.835	8.5625	1.417	10.492	3.6085	97.5	20	89.5	18	20.625	1.75	122.5	1022	509.761	55.8974	0.421581	0.511813	2407.56	5272.44	4.4375	44.6	5.2	1.485	9.7625	3.9975	91	23.5	95.5	16.5	97.5	20.375	1.4	1831.5	368.209	179.821	1.09609	1.42494	1973.19	4827.75	4.54	46.36	4.6085	0.865	9.627	3.1135	93	29
Pop3	HT 1752	4.15	41.85	5.24025	1.398	11.725	3.2395	100.5	18.75	99	18.5	19.025	1.35	123	1519	447.823	57.1133	0.422006	0.59005	1457.94	5102.06	4.4125	44.2775	4.7345	1.2545	9.925	3.005	99.5	27	100	19.5	133.5	21.625	1.435	2217	980.29	93.3758	0.700231	1.02425	8651.5	14280.6	4.85	47.97	5.8225	1.1125	9.519	2.969	96.5	29.5
Pop4	HT 1845-1	4.39	44.41	4.60775	1.5235	16.9415	5.426	94	25.25	95.5	17.5	20.225	1.35	164	1485	453.405	57.1938	0.506942	0.645725	1711.62	5290.48	4.415	44.635	6.087	0.5275	6.1575	2.2025	95.5	23	96	16.5	165.5	23.025	1.425	2069.5	888.942	85.9518	0.606487	0.966187	4517.31	10206.7	4.375	46.705	6.7725	1.096	11.8585	3.6375	91.5	28
Pop4	HT 1845-2	4.41	44.575	7.395	1.375	19.025	4.535	95.5	19.25	89	18	18.675	1.325	118	2040	277.564	44.1785	0.73685	0.75025	1218.31	3152.25	4.35	44.125	3.909	0.9285	7.2275	2.9975	97.5	20.5	93.5	17.5	112.5	19.5	1.225	2114.5	2292.61	154.713	0.492344	1.67588	18075.7	14993.9	4.365	47.235	3.434	0.7075	12.7575	2.834	93.5	24.5
Pop4	HT 1847	4.45	44.77	4.7425	0.95	10.9415	2.7535	98.5	20	91	18	21.55	1.5	86	1541	286.949	37.4336	0.57195	0.512	1724.25	3294.19	4.69	46.93	7.4635	0.765	8.75	3.97	96.5	22.5	92	17.5	143	20.375	1.15	2171.5	1368.7	134.75	0.66815	1.439	6524.38	10694.8	4.55	47.025	3.8175	1.253	13.771	3.425	93.5	27.5
Pop4	HT 1848-1	4.425	45.075	6.813	1.025	13.2125	3.319	99	24.25	91	16	16.9	1.375	121	1957	920.562	101.282	0.384453	0.913438	2834.34	12566.5	4.675	46.9375	5.0095	0.851	10.9325	3.4075	94	23.5	96.5	17	108.5	19.95	1.125	2916.5	713.992	82.8853	0.703725	1.0245	5808.12	9617.69	4.825	48.145	6.5085	1.575	10.542	4.2585	94.5	26
Pop4	HT 1848-2	4.275	42.415	8.35625	1.775	14.975	4.7	100	20.25	86.5	17	17.85	1.35	94	1760	295.76	48.1793	0.451381	0.5235	1012	4109.81	4.44	44.5225	5.781	1.0855	11.287	2.701	96.5	22.5	96	17.5	96.5	16.5	1.125	2194.5	1175.6	110.517	0.747375	1.6865	8616.69	12826.6	4.64	47.485	6.7115	0.9175	12.5675	3.1475	95	27.5
Pop4	HT 1848-3	4.425	44.21	6.66925	1.4725	11.144	3.8595	98	23.25	91	16.5	16.375	1.5	161.5	2394.5	310.749	42.6777	0.609019	0.605281	1105.19	3683.09	4.365	43.535	4.288	1.0445	9.9735	2.879	93.5	20.5	102.5	17.5	100.5	18.875	1.125	2848	534.042	63.5768	0.600988	0.901188	3667.81	8440.69	4.675	46.22	5.221	1.244	10.9815	3.619	98.5	24.5
Pop4	HT 1849-1	4.165	41.885	5.80575	1.4	11.875	3.696	95	20.75	86	15	18.725	1.4	91	2559.5	587.265	69.5313	0.467375	0.643687	2406.44	6274.62	4.8	48.12	7.0595	1.3975	15.9675	4.85	95	24	96	17.5	130	22.55	1.3	2137.5	759.372	88.9195	0.620806	1.05169	4977.62	9597.31	4.515	45.305	7.4325	1.48	11.89	4.1	95	33
Pop4	HT 1849-2	4.225	42.09	4.9005	1.4285	12.7635	3.3975	99	22.5	84.5	17	20.875	1.5	139.5	1928	844.022	85.7241	0.745419	1.09544	3395.44	8123.94	4.2	41.8575	6.5625	1.1375	14.875	3.975	97.5	22	98	15.5	93	21	1.25	2469.5	761.669	90.8133	0.636506	0.999062	3420.06	8856.81	4.775	46.96	5.47425	0.906	8.417	2.2545	99	27
Pop4	HT 1850	4.515	45.41	4.723	0.898	10.6835	3.1855	100.5	23	84.5	16	17.225	1.3	114.5	2220	393.143	53.3413	0.517949	0.653137	1512.17	4389.39	4.6	46.45	5.451	1.077	13.6325	2.8825	96.5	19	95.5	15.5	90.5	20.25	1.25	1869	493.307	69.882	0.864078	1.13384	3670.16	5607.56	4.6	46.53	5.426	1.3985	14.6145	3.837	89	27.5
Pop4	HT 1851	4.165	41.32	3.659	1.3065	9.169	2.678	92.5	20	93.5	16.5	18.3	1.375	111.5	1831	998.072	75.2333	0.538542	0.820792	6904.06	13892	4.59	46.3	5.155	1.305	10.2125	4.825	94	24.5	93.5	16.5	94	19.675	1.3	2121.5	699.178	86.8635	0.636175	1.208	3752.62	11641.2	4.875	49.02	7.5535	1.328	9.7675	3.491	97.5	26
Pop4	HT 1852	4.32	41.83	6.65575	1.5935	14.2415	4.75	100	23	90.5	18.5	18.325	1.4	71	1867	1014.59	84.9967	0.59616	0.993604	4598.08	12829	4.72	47.175	6.117	1.192	14.3725	4.9425	96	23	89.5	17	132	19.85	1.25	2495.5	481.227	68.0286	0.720175	1.01531	2218	4462.5	4.665	46.745	6.6365	1.4875	12.55	3.8125	99	31.5
Pop4	HT 1853	4.265	43.115	5.51925	0.8625	10.0375	3.7625	98	25.25	89	18	15.35	1.35	108.5	2448.5	755.067	84.5592	0.436163	0.796188	4494.06	13695.3	4.415	44.485	5.0275	1.0325	13.4725	3.5325	92	21.5	86.5	16.5	144.5	19.75	1.275	2100.5	356.453	52.2782	0.732187	0.872	968.938	3900.12	4.715	47.365	6.7565	2.1	11.6815	3.2565	97	34.5
Pop4	HT 1854	4.29	42.325	7.86675	1.395	14.12	5.435	96	21.75	92.5	16.5	20.625	1.55	177.5	2342	919.953	105.888	0.959544	2.06562	5780.56	12808.2	4.825	47.965	6.8075	1.329	12.494	3.202	97	25.5	94	16	116	22.85	1.3	2265.5	520.843	72.0015	0.814169	1.05194	2832.31	8366.56	4.8	50.35	6.45625	1.1425	11.725	2.625	92	26.5
Pop4	HT 1855-1	4.315	43.65	4.13425	0.823	20.3125	3.1135	100	19	91	18	17.725	1.35	80.5	1015.5	262.3	42.0701	0.889819	0.886125	1146.12	3059.25	4.425	44.2575	5.6105	1.181	11.098	2.709	96.5	22	90	17	138.5	21.125	1.425	2042.5	634.245	68.0124	0.926075	0.998083	5161.08	9064.83	4.615	47.235	6.8895	1.542	13.4835	4.1835	93	27.5
Pop4	HT 1855-2	4.3	43.23	5.32525	0.725	13.5575	3.569	92.5	24	84.5	16.5	17.8	1.45	80.5	1743.5	440.244	54.5178	0.447444	0.561438	1644.06	5003.31	4.39	44.1975	4.8985	0.9485	8.4375	3.4675	92.5	23.5	93	18	112	19.25	1.225	2651	1746.59	140.233	0.591775	1.67694	13228.2	13009.6	4.665	47.74	4.12475	0.6565	9.716	2.3845	101.5	29.5
Pop4	HT 1857-1	4.325	43.185	7.14425	1.189	12.944	3.5375	95	21	90.5	15.5	18.175	1.525	112	1509.5	447.724	61.1983	0.745362	0.900375	1930.62	5065.44	4.56	46.0875	5.3385	1.0995	11.525	3.0875	96.5	22.5	94.5	16.5	79	20	1.25	1801	692.694	83.533	0.570969	1.04331	4600.81	8923.62	4.45	45.295	5.17625	1.039	9.3635	3.035	97.5	26.5
Pop4	HT 1857-2	4.275	43.305	6.11125	1.199	13.25	3.694	96	21	95	17	17.375	1.325	95.5	2114.5	1104.59	106.616	0.437085	0.882812	7843.21	16914.3	4.39	44.255	6.515	1.5375	13.6375	3.95	97	25	95.5	18.5	114	20.775	1.25	2270	1050.46	97.6427	0.610187	1.14838	7226.12	7816.69	4.49	46.915	7.08575	1.3605	10.2145	3.2875	99	27.5
Pop4	HT 1858	4.065	40.91	4.72175	0.797	11.9155	3.701	98.5	21.25	93	18	17.85	1.55	150.5	2344.5	624.246	78.6101	0.446594	0.836062	3152.44	7627.31	4.06	41.2075	6.6175	1.405	12.825	4.45	101	25.5	93.5	18.5	108.5	20.35	1.25	3075.5	513.883	80.7779	0.711931	1.1955	2855.62	7035.88	4.675	46.6	7.079	1.1875	12.775	5.3065	92	29
Pop4	HT 1859	3.85	41.585	5.63525	1.3865	9.4415	3.546	99.5	16	91	16.5	19.3	1.45	99.5	1744.5	297.29	43.9498	0.594862	0.640875	1460.38	3211.12	4.44	44.22	4.165	0.927	11.415	3.43	99	21	94.5	15.5	84.5	22.475	1.475	1802.5	572.802	87.5769	0.84295	1.35631	3635.5	6804.25	4.765	47.355	5.07875	1.3545	9.534	3.602	96.5	27
Pop4	HT 1861	3.95	40.15	3.916	0.6495	9.727	3.394	99.5	20	88	17.5	19.925	1.45	88.5	1702	289.111	36.8002	0.411456	0.376437	1059.5	3110.38	4.6	46.55	5.5375	1.4	12.8875	3.7625	95.5	22.5	96.5	17	111	21.8	1.25	2132	1067.76	103.281	0.534469	0.896062	8233.62	7691.88	4.675	46.09	6.606	1.296	12.292	3.4335	101.5	27
Pop4	HT 1865	4.125	41.165	4.185	0.7835	7.9335	3.175	99.5	19.75	89.5	16.5	16.9	1.325	85	1845	816.452	70.9801	0.446037	0.72925	5423.19	10103.9	4.84	49.4525	5.109	1.16	11.605	2.81	99.5	26.5	94	18	118	23.8	1.275	2241.5	776.725	86.3965	0.848025	1.33656	2980.5	8761.88	4.44	47.39	5.25025	1.01	9.37	3.04	93	28
Pop4	HT 1866	4.3	43.415	4.83475	0.664	10.621	4.65	93	23	84.5	16.5	20.525	1.275	118	1443.5	303.266	41.408	0.582219	0.570563	1090.31	3430.75	4.815	47.8225	5.421	1.0545	12.55	3.8075	90.5	20	98.5	17.5	141	21.575	1.3	1674	576.912	66.8922	0.668575	0.94875	2824	4637.62	4.725	47.65	4.45875	0.6715	8.9425	5.389	97.5	28
Pop4	HT 1867	4.165	42.375	4.7165	1	12.1	3.7285	98.5	22	84	16.5	18.375	1.425	111.5	2582	371.054	56.1029	0.78575	0.918313	1446.62	4197.06	4.52	45.7225	3.275	0.5625	14.6125	3.3625	94.5	21.5	88.5	18	97.5	18.7	1.2	1937.5	555.821	74.1817	0.706913	0.983062	2063.94	6333.88	4.65	48.045	6.06175	1.3315	14.2315	7.325	92.5	26.5
Pop4	HT 1868-1	4.115	41.595	8.09275	1.929	17.3625	4.254	94.5	20.25	95	17	16.825	1.325	89	1571.5	480.566	66.1865	0.539305	0.804663	2717	6079.79	4.55	45.7425	3.7675	0.705	10.7375	5.65	97.5	27	92.5	17	97.5	20.525	1.225	1865.5	790.364	83.265	0.489708	0.827542	5907.12	10604.3	4.85	49.005	4.99675	1.0965	9.411	3.4575	97	28
Pop4	HT 1868-2	3.965	39.615	6.06925	0.999	13.35	3.475	98.5	21.25	89.5	15.5	19.125	1.45	107	1783.5	702.992	102.19	0.428084	0.706906	4205.34	8841.84	4.35	44.245	4.007	0.7055	10.835	2.5625	97	24	94	17	149.5	19.65	1.25	1299	327.807	51.7906	0.715081	0.858563	1462.38	3651.25	4.75	46.705	5.05975	1.398	10.3925	3.319	97	32.5
Pop4	HT 1869	4.465	44.625	7.38425	1.304	10.4	3.7335	93	26.25	90.5	18	18.725	1.65	139.5	1869	484.407	66.4769	0.460769	0.742375	1478.75	5126.5	4.85	48.77	4.395	0.91	9.5825	3.51	97.5	22.5	94.5	16.5	109	18.925	1.15	2513	460.262	62.8338	0.653034	0.903469	2555.03	5637.31	4.44	45.63	5.2665	1.022	12.367	3.24	96	27
Pop4	HT 1929	4.345	44.335	4.7005	0.9925	9.9165	2.419	96.5	26.75	92.5	16	18.15	1.275	131.5	1599.5	360.789	55.7026	0.69455	0.937375	2341	7163.94	4.69	46.2725	2.761	0.424	9.84	2.2875	97.5	22	98.5	16.5	116.5	18.6	1.2	2034	585.732	68.4482	0.495419	0.748188	3342.06	10078.9	4.715	47.625	7.754	1.2045	13.279	4.6625	100	26
Pop4	HT 1871	4.19	41.845	5.15325	0.8415	10.354	3.1585	98.5	25	88.5	17.5	17.7	1.375	100	2277.5	327.641	49.3386	0.622937	0.7175	1197.5	3531.56	4.44	44.6475	4.9335	0.896	10.4075	3.2775	91	23	92.5	17	130.5	21.05	1.375	2688.5	641.05	84.4708	0.505487	0.993875	3765.06	7197.06	4.79	46.965	4.34725	0.9415	10.125	3.5125	98.5	25.5
Pop4	HT 1872	3.915	39.3	7.53625	1.82	15.13	4.255	97.5	17.25	89	17.5	19.125	1.4	93.5	1990.5	546.623	42.8735	0.847869	1.02225	2326.56	7677.38	4.44	44.34	3.1895	0.398	10.6425	3.216	95.5	19.5	92.5	17.5	109.5	20.15	1.225	2506	650.139	89.3138	0.708438	1.04281	9278.19	12958.2	4.56	45.615	7.34675	1.1145	9.5315	3.473	98.5	26
Pop4	HT 1874	4.24	42.74	5.9325	1.465	15.27	3.0575	96.5	23.75	93.5	17.5	19.775	1.425	130	1802	307.275	46.5553	0.717319	0.750687	1076.12	3308.12	4.85	48.505	2.114	0.2975	11.697	2.946	91	21	94	18	104.5	20.925	1.25	2414	577.908	77.7739	0.6347	1.0485	3218.75	6836.5	4.6	48.645	5.20275	1.1285	10.9655	2.712	96	29
Pop4	HT 1875	4.515	47.385	5.57325	1.359	11.525	3.7865	100.5	21.75	90	17.5	18.875	1.575	102	1652.5	380.319	57.1931	0.611144	0.80175	1724.81	3703.44	4.42	44.5325	4.01	0.9675	13.7475	2.845	96	24	92	17	89.5	22.15	1.225	2131.5	522.52	58.495	0.590919	0.694063	3141.5	9578.38	4.875	47.435	5.1835	1.15	10.9535	3.4235	92.5	28
Pop4	HT 1876	4	40.185	7.0935	1.3065	13.2	3.7275	97	20.5	91.5	16	18.6	1.275	100	1424.5	273.682	40.1026	0.480906	0.478875	736.188	2724.94	4.54	45.8225	5.25	1.1575	10.62	2.6525	96.5	21.5	93.5	16.5	137	20.575	1.25	2099.5	634.247	82.5783	0.734894	1.08644	4362.81	9728	4.675	46.89	4.92575	1.394	9.7065	2.894	96	27.5
Pop4	HT 1877-1	4.09	41.19	5.35025	0.969	12.35	4.3215	96	22	81	17.5	16.575	1.425	95	1707.5	411.981	48.5108	0.398938	0.463313	1594.94	4763.69	4.89	48.6	4.7905	0.857	10.385	3.055	96.5	22.5	90.5	15	124.5	20.575	1.225	2584	365.205	51.6047	0.665706	0.742312	1550.5	4095	4.85	48.655	7.1105	1.9895	9.5	3.2585	96.5	29.5
Pop4	HT 1877-2	4.465	45.21	6.23375	0.9915	11.775	3.5815	94	21	80.5	17	18	1.275	80.5	2422.5	327.57	46.335	0.628313	0.679562	1145.38	3711.12	4.54	45.225	4.0275	0.5945	12.7075	3.4375	94	19	92.5	17	117	19.95	1.25	1644.5	402.799	60.7675	0.5571	0.79225	1370.56	4051.31	4.64	48.255	6.78125	1.5565	11.0795	4.7295	94.5	25
Pop4	HT 1879-1	4.29	42.6	5.4045	1.1535	7.1035	2.25	95	22	88	15.5	18.925	1.175	179	2063.5	510.666	61.7932	0.423412	0.615375	2688.75	5768.38	4.795	48.215	3.6375	0.61	9.7375	2.7125	95	22.5	97	17.5	122.5	21.95	1.25	1808.5	434.292	60.1293	0.659506	0.898438	2664.19	6387.06	4.515	46.66	4.275	0.8185	8.513	2.518	93.5	22
Pop4	HT 1870	4.125	40.235	6.00175	1.425	14.0335	3.4915	98	19.25	92	16.5	20.3	1.5	124	2437.5	470.775	53.2619	0.37145	0.483187	1948.38	6403.81	4.725	46.8725	4.537	1.1615	11.185	2.7825	99	24.5	95.5	17.5	122	20.975	1.175	1818.5	313.649	53.9444	0.702044	0.935937	1137.38	3246.31	4.665	47.635	7.55075	1.4125	9.1315	3.544	98.5	28
Pop4	HT 1879-2	4.375	44.465	5.8505	1.334	10.2645	3.391	97.5	23.75	96	16	20.075	1.65	95.5	1935	200.544	30.6172	0.606181	0.500313	810.875	2071.62	4.515	45.575	5.8365	0.978	13.405	2.995	92.5	19	95.5	15.5	104	19.475	1.075	2035	1130.97	85.5095	0.940881	1.60281	4411	6034.25	4.525	46.135	5.57375	1.3855	8.912	3.3835	97.5	29
Pop4	HT 1880	3.975	39.775	6.225	1.111	10.3805	2.3355	97.5	25.5	86.5	17.5	17.925	1.4	140.5	2464.5	603.507	75.7012	0.474137	0.790125	2088.25	6032.06	4.625	46.69	6.08	1.3375	10.8875	2.55	92.5	25.5	93.5	18	92	20.125	1.25	1797.5	327.216	52.2911	0.686756	0.83425	1176.19	3547.19	4.89	48.03	5.192	0.9545	11.6195	2.8295	93	31
Pop4	HT 1882-1	4.25	42.725	6.4445	0.955	12.214	3.089	98	25	91.5	16	18.9	1.45	98.5	2091	606.09	84.5724	0.574963	1.13969	3299.56	7320.5	4.54	45.7425	5.0465	0.8235	11.8075	3.2775	89	22	90.5	19.5	108	19.375	1.125	1804	362.679	58.4402	0.731419	0.972625	1230.38	3814.94	4.74	46.505	6.2235	1.3	9.2905	3.2135	95.5	29
Pop4	HT 1882-2	4.03	41.255	5.665	1.2565	9.544	3.5375	97.5	22.75	90.5	16.5	18	1.4	74.5	2077.5	261.414	32.8159	0.413194	0.336375	1028.38	2799.81	4.575	45.77	4.899	0.784	13.695	4.35	90	19	89.5	15.5	147.5	20.725	1.25	2199	450.139	55.84	0.496708	0.651542	2585.62	6329.83	4.65	46.87	6.7335	0.7835	10.0835	5.371	96	28
Pop4	HT 1882-3	4.1	41.49	3.57775	0.4665	12.296	3.2895	99.5	19	97.5	16	19.025	1.475	87	1052	1055.88	88.7737	0.520081	0.93775	7312.69	16130.5	4.575	45.825	5.165	0.774	13.7775	3.7675	103.5	17	90.5	17	90	21.45	1.225	1451	462.223	64.7589	0.589431	0.876937	1821.06	5252.62	4.59	46.33	3.4235	0.678	10.175	5.9895	96	29
Pop4	HT 1883-1	4.665	47.275	4.99525	0.9365	13.1095	2.87	95	22.5	94	19	18.825	1.575	154.5	1951	499.887	67.0349	0.47545	0.755625	2205.44	5461.94	4.7	47.3925	3.6785	0.5885	10.71	3.305	96.5	22	87	17	92.5	20.275	1.25	2243	417.187	60.2539	0.829175	1.0385	2415.75	4919.56	4.575	46.885	5.3975	0.855	10.8625	3.6125	98.5	30
Pop4	HT 1883-2	4.425	44.515	5.93675	1.7315	10.55	2.7815	101.5	22.25	100.5	18.5	18.475	1.375	161	2364	669.931	80.7196	0.759213	1.12637	4269.12	8534.19	4.58	46.085	4.0625	0.5025	11.8025	3.1125	96	23	96.5	17.5	91	20.675	1.25	2429	905.086	89.5752	0.710019	1.61075	3501.44	6899.19	4.65	46.99	8.75	1.15	10.794	5.8	94.5	26.5
Pop4	HT 1886	4.14	41.165	6.576	0.8675	14.8875	3.8	97.5	28.25	85	17.5	17.175	1.375	106	2128	1185.49	84.1097	0.668634	1.36025	4812.56	15039.4	4.775	47.3075	5.815	1.0345	10.8675	3.4675	98	21.5	95	15	98	20.25	1.275	2411	350.267	50.1398	0.653612	0.867813	1600	3952.75	4.815	49.85	6.621	1.1295	10.5335	3.9105	94.5	29.5
Pop4	HT 1887	4.225	42.315	6.5895	1.1215	12.323	3.9145	98	19.5	96	19	18.75	1.45	78.5	1491.5	347.525	47.7305	0.455581	0.552438	1055.69	3672.62	4.615	46.95	4.621	1.1815	10.7175	3.4625	98.5	23.5	95	17.5	102	21.925	1.275	2625	828.578	84.6805	0.873925	1.09769	6535.88	12108	4.75	46.54	5.3575	0.5925	11.425	4.175	93	26
Pop4	HT 1888	4.6	46.4	6.5625	1.2335	10.154	3.5585	96	20.25	83.5	18.5	17.225	1.75	120	1764.5	495.569	63.0659	0.507625	0.737313	3071.53	5924.84	4.465	45.2	5.3785	1.196	11.915	2.9525	93	23	88.5	17.5	77	19.975	1.275	1911	418.337	75.9264	0.996475	0.885313	2210.44	4386.62	4.665	46.9	5.592	0.821	13.396	4.417	96	27.5
Pop4	HT 1889	4.125	41.465	5.926	0.8685	13.9875	4.079	97	24.5	88	18.5	18.45	1.45	126	2269.5	668.224	81.1692	0.484413	0.933125	2260.44	10911.1	4.685	46.92	4.2365	0.5775	11.7325	3.75	99.5	20.5	97.5	18	94.5	20.75	1.25	2744.5	989.114	103.651	0.508575	1.05775	8760	13828	4.675	47.08	5.7815	0.8375	8.6125	3.494	94	29
Pop4	HT 1890-1	4.2	42.775	7.1	1.35	13.3	2.995	98	22.75	95.5	16.5	19.2	1.525	84	2301.5	392.32	55.9061	0.527262	0.713	1253.19	4312.31	4.5	45.52	5.9875	1.4565	14.745	3.945	96	21	90.5	15.5	128	20.6	1.3	2467.5	528.008	85.1241	0.854931	1.36738	2954.31	5459.19	4.55	45.61	6.132	1.4535	13.2	6.046	94	23
Pop4	HT 1890-2	4.29	42.99	5.8675	0.7875	7.355	2.275	99	23	85	17.5	19.45	1.55	100.5	1951	526.787	66.9719	0.439213	0.717	2108.94	5918.19	4.5	45.2975	4.297	0.8675	12.5525	2.8875	95.5	23	97.5	15	132.5	20.6	1.175	1967	1632.54	83.9308	0.543412	1.23988	7851	9881.5	4.79	47.56	6.5375	1.2625	11.9875	4.067	91.5	25.5
Pop4	HT 1891	4.375	43.765	4.9765	0.525	9.098	2.658	98.5	19.5	85.5	16.5	19.95	1.4	104.5	1922	1179.11	64.583	0.404256	0.565937	1897.19	13411.3	4.79	47.825	5.6845	0.84	15.105	3.8675	95	24	93.5	17	126	20.575	1.15	2032	401.467	62.082	0.740594	0.961646	2389.65	4179.15	4.54	45.05	4.7375	0.7875	12.9335	5.8625	95	26.5
Pop4	HT 1892	4.435	44.62	7.4085	1.5165	11.4165	2.575	98.5	24.25	96.5	16.5	17.625	1.425	83	2318.5	422.323	54.7582	0.443281	0.590375	1343.62	4638.25	4.125	41.9075	5.359	1.085	13.7775	2.825	98	24.5	94.5	18	89.5	19.9	1.25	1909.5	360.431	57.0294	0.685013	0.901687	1862.12	3745.69	4.665	46.21	5.0395	0.7235	12.225	3.7875	95	27
Pop4	HT 1893	4.315	43.185	7.55	1.119	6.8335	2.5915	93	19.25	85.5	18.5	18.95	1.775	101.5	1966.5	508.427	89.5379	0.602487	0.995125	1526.5	5409	4.89	49.15	6.1845	1.1685	14.3375	3.095	99	25.5	95	18.5	112	19.4	1.025	2334	430.906	59.8657	0.754012	0.895	2203.44	5937.69	4.44	47.395	6.7	0.9315	12.0875	3.575	94	28.5
Pop4	HT 1896	4.515	45.465	5.9345	1.4065	9.5875	2.903	97	22.25	88.5	19	20	1.55	101.5	2385	1031.62	64.5577	0.447723	0.599208	3015.17	8475.25	4.7	47.135	6.1165	1.225	13.9075	3.525	100	21.5	96.5	18	110	19.85	1.25	1935	1088.45	109.526	0.889706	1.36781	6887.81	14685.4	4.64	46.435	8.27	1.1185	13.642	3.7045	94	27.5
Pop4	HT 1897	4.115	42.225	5.274	0.726	11.9085	3.4625	96.5	28.25	96.5	18	19.05	1.475	115	2190	1150.91	93.5865	0.827769	0.824375	2052.56	8186.94	4.525	45.34	5.295	1.025	11.7875	2.775	98.5	25.5	92.5	18	97.5	21.425	1.4	2169.5	874.962	94.6045	0.455244	0.934187	5803.06	11717.5	4.86	48.235	7.823	1.0315	8.844	3.323	95	26.5
Pop4	HT 1895	4.3	43	4.474	0.8445	10.7565	2.798	97.5	24.25	95.5	18.5	19.775	1.525	94.5	2131	1315.18	121.787	0.488341	0.892062	3999	8049.97	4.51	44.8075	4.995	0.8695	13.3925	3.305	99	20	97	17.5	95	20.775	1.15	2289	537.138	65.4487	0.521381	0.756563	3257.12	6557.25	4.665	45.615	6.225	0.83	11.285	3.69	92.5	25.5
Pop4	HT 1900	4.13	41.18	4.5835	0.7185	8.546	2.8875	96	22.75	89	16.5	19.325	1.575	117	1946	1426.01	137.11	0.65105	0.997437	4768.25	10944.7	4.64	46.815	5.2575	0.7635	13.115	3.08	92	21	92.5	17	112	20.425	1.225	2633	988.515	77.1571	0.418267	0.857875	5577.62	7804.75	4.74	47.505	5.75	1.444	10.98	4.6325	99.5	26.5
Pop4	HT 1901-2	4.1	41.975	6.4875	1.278	14.372	2.528	91.5	24.75	92.5	16.5	20.5	1.75	118	1094	238.734	35.291	0.587794	0.544854	999.979	2655.35	4.565	46.4075	5.425	1.45	12.375	3.45	94	20	92.5	17	114	20.35	1.25	1941	716.363	94.4599	0.910637	0.946125	5593	6222.25	4.865	48.33	7.5085	1.536	10.985	3.407	95.5	31.5
Pop4	HT 1902	4.15	41.55	6.401	1.3325	11.5	4.7085	99.5	20.75	94.5	17.5	22.7	1.875	97.5	1750.5	1445.03	115.45	0.418294	0.736156	4772.94	8932.72	4.755	47.34	4.3365	1.465	10.475	2.5375	101	20	91.5	18	99	20.85	1.25	1991	943.349	77.7674	0.683287	0.991125	4010.31	7922.38	4.8	49.265	4.85	0.965	12.49	3.4085	98	29.5
Pop4	HT 1903	4.215	42.875	4.9485	0.8775	11.421	3.148	98	25.5	86.5	17.5	18.1	1.525	93.5	1793	411.275	49.9614	0.398994	0.491	1584.12	4703.88	4.835	48.5825	3.8175	0.7125	12.375	2.9375	99	19	93	16.5	126	21.6	1.275	2856	442.754	61.9971	0.647475	0.943312	2628.06	6756.19	4.875	48.18	6.0125	0.7545	10.4375	4.1585	95.5	24
Pop4	HT 1904	4.325	42.67	7.4	1.9	10.1085	3.0665	96	20.75	93.5	15.5	21.275	1.95	112.5	1848	344.483	43.8571	0.417631	0.45325	1063.75	3793.88	4.1	41.3025	3.9395	0.714	12.6175	2.7375	94.5	20	94	15.5	121.5	23.6	1.375	2391	376.354	49.8758	0.65975	0.697938	1899.75	5229.19	4.94	49.805	4.3435	0.5135	7.2335	2.2545	98	31.5
Pop4	HT 1907	4.14	41.267	6.6065	1.2235	9.95	1.9	98.5	18.25	84.5	16.5	17.375	1.575	91.5	1947.5	1395.35	129.183	0.594569	0.98025	4425.88	16353.6	4.81	48.3075	3.91	0.696	10.4075	3.3	99.5	21	95	16	116	20.975	1.375	2620.5	356.442	54.5172	0.656781	0.820187	1593.56	3943.81	4.815	48.46	8.42	1.525	13.405	5.12	97	25.5
Pop4	HT 1908-1	4.265	44.185	5.7815	0.894	10.1145	2.785	97	20.5	91	17.5	20.125	1.6	132	1625	1145.8	95.367	0.404475	0.873063	5159.94	12412.4	4.915	49.255	5.5965	1.2625	14.2375	2.785	99.5	25	92	19	113	20.55	1.225	1944	598.763	80.1086	0.715302	1.10698	3112	7430.9	4.615	46.49	6.3285	1.127	9.268	3.791	92.5	27
Pop4	HT 1908-2	4.4	45.005	7.2335	1.575	12.7915	3.4415	102	20.75	88	16	20.15	1.575	117.5	2394.5	909	72.2311	0.817738	1.07612	3092.12	10632.2	4.89	48.855	5.275	1.0565	12.9325	3.075	95.5	22	92	18	108.5	20.375	1.25	2609.5	630.154	73.5492	0.517756	0.801	5116	10744.5	4.565	48.36	7.1075	0.628	8.9355	3.169	95	33.5
Pop4	HT 1910	3.675	37.895	6.6125	1.375	10.45	3.5125	100	23	86.5	17	19.65	1.85	108.5	1878.5	278.922	31.9139	0.386381	0.308625	1426.81	3318.38	4.19	42.54	3.995	0.6725	12.5625	3.52	90.5	26.5	96	18	116.5	21.2	1.25	2548	805.368	90.0727	0.504531	0.995938	5188.75	11046.9	4.575	46.945	4.221	0.575	9.3105	2.946	93.5	25.5
Pop4	HT 1911	4.265	43.485	6.3235	0.9015	8.825	2.3915	96.5	19.75	91.5	17	18.675	1.7	144	1939	412.239	55.4376	0.453687	0.672063	1412.94	4515.81	4.415	44.52	4.3925	0.645	14.45	3.35	95	20	98.5	16	97.5	19.35	1.125	1822.5	599.206	76.2843	0.606337	0.998375	3182.31	6967.25	4.5	48.68	4.9525	0.729	11.76	3.6025	93.5	25.5
Pop4	HT 1912-2	4.415	44.47	6.795	1.9825	8.63	2.86	91.5	22	96.5	17	20.55	1.475	117	2657	367.35	49.2005	0.446428	0.53575	1064	3959.03	4.525	45.35	2.8615	0.5435	10.1385	2.189	100.5	22	95	17	128	21.8	1.3	2606.5	384.75	60.1386	0.813344	0.99325	1574.06	4227.5	4.95	47.92	5.322	0.6955	9.96	3.027	91	26
Pop4	HT 1913-1	4.05	40.62	6.7125	0.9985	11.1	3.975	97	19.75	90	18	18.325	1.4	130	2121.5	378.906	49.0488	0.571544	0.635938	2225.88	5552.25	4.415	43.87	3.15	0.39	12.4975	3.4825	97.5	22	91	18	113	19.85	1.1	2576	1251.9	74.867	0.629544	1.056	8036.88	14703.1	4.65	47.725	6.007	0.967	11.217	3.525	97.5	29.5
Pop4	HT 1913-2	4.325	43.775	5.325	1.029	10.421	2.6375	103.5	25.25	89	18.5	18.125	1.35	80.5	2429	365.182	46.0754	0.442887	0.490563	1599.25	4101.62	4.65	46.6025	4.0065	0.8625	10.0575	2.4025	92	23	93	17.5	104	21	1.275	2762.5	301.818	50.2482	0.636087	0.818875	1399.62	4222.88	4.705	46.99	6.852	0.619	8.5835	2.2835	98	32
Pop4	HT 1914	4.065	42.54	5.0795	0.973	10.4655	2.457	99	20.25	92	17	18.25	1.35	131	1953.5	1109.83	92.5007	0.878744	0.84775	1026.75	4150	4.71	47.57	3.33	1.035	8.7875	2.3	98.5	24	94.5	17.5	136	19.425	1.1	2440	573.483	67.3948	0.663544	0.836062	2547.38	6062.56	4.59	46.105	5.2385	0.8775	9.355	3.4645	94.5	27
Pop4	HT 1915	4.575	46.07	6.074	1.3065	11.6065	4.0815	96	18.25	95	15	19.675	1.575	99	1972.5	1517.68	117.336	0.402256	0.796125	5189.25	37598	4.575	45.915	3.9945	0.771	11.185	3.9575	89.5	23.5	98	19	125.5	21.3	1.25	2353.5	510.991	68.5586	0.57275	0.883	2951.44	5639.81	4.665	46.805	4.696	0.646	10.171	3.392	94	25
Pop4	HT 1705	3.6	35.965	8	1.6875	7.0125	4.025	97.5	21	92.5	17	20.25	1.525	144	2503	243.654	38.1722	0.482438	0.504313	779	2401.44	4.525	46.2975	4.459	0.7515	10.4375	1.9825	99	24	86.5	16.5	121.5	21.475	1.25	2272	280.9	49.2871	0.794581	0.984875	1057.06	2936.31	4.715	47.23	6.02	1.0725	9.95	3.8875	100.5	27
Pop4	HT 1917	4.17	40.365	6.221	0.8335	13.246	4.0165	95	22.5	85.5	15.5	18.875	1.475	120	1590.5	1688.18	122.79	0.736381	1.14119	12279.2	7174.25	4.575	45.905	3.7175	0.856	12.8	2.2325	91.5	25	93.5	18.5	129	20.4	1.25	2690.5	473.893	64.8273	0.620031	0.860812	2487.19	5370.38	4.69	46.58	5.85	1.3295	9.246	3.396	92.5	27
Pop4	HT 1918	4.375	44.66	6.0855	0.8355	12.4105	3.4105	95	18.5	86.5	17.5	17.075	1.65	124.5	1753	1317.58	135.006	0.427638	0.788625	2414.88	6379.81	4.69	46.72	2.5545	0.5185	11.1585	2.974	100	26	89.5	18.5	116	21.15	1.275	2106.5	821.825	90.1446	0.612956	1.02425	5864.88	11437.8	4.675	46.83	7.7645	2.0355	13.902	4.401	95	27
Pop4	HT 1921	4.5	44.84	8.8775	1.99	16.2	5.125	97	23.5	94.5	17.5	18.7	1.45	113.5	2372.5	1156.65	91.4947	0.414919	0.82925	5940.69	10411.2	4.89	48.51	5.538	1.0865	11.805	3.2875	92.5	22	95.5	17.5	90.5	21	1.3	2859	627.048	79.4427	0.4799	0.888313	3737	7310.19	4.675	45.65	6.546	1.0105	12.4585	5.473	101	30.5
Pop4	HT 1919	4.1	42.155	5.302	0.8505	7.022	3.3315	95.5	26.25	83	17	20.425	1.55	94	1911	335.486	45.6073	0.462519	0.507188	837.938	3562.12	4.54	45.6	4.975	1.0125	12.6375	3.1875	91.5	24.5	93	17	97.5	19.625	1.125	2050.5	1467.97	94.007	0.670225	1.23231	6747	10501.9	4.84	48.57	5.383	1.018	14.3335	3.2855	95	28
Pop4	HT 1922	4.205	40.855	5.665	1.21	12.595	2.9	101	21	89	18.5	18.85	1.45	105	2062.5	404.7	58.5608	0.608244	0.78875	1417.81	4391.88	4.49	44.4775	4.882	0.8	12.4125	2.8375	96.5	21	98	17	98.5	20.875	1.3	2458.5	1007.72	92.591	0.38655	0.732063	6442	12063.9	4.715	45.825	5.492	0.857	11.41	5.0835	98.5	26
Pop4	HT 1925	4.165	41.98	4.7565	1.0525	10.5165	2.5815	98	25	85	16.5	20.4	1.625	109.5	1338	1122.72	89.6864	0.809856	0.901937	3500.19	10292.7	4.59	46.16	6.3805	1.4345	16.077	3.559	97.5	22.5	91.5	17	107.5	20.85	1.25	2421	352.737	53.2918	0.725469	0.840688	1887.31	4042	4.75	47.43	6.389	1.0765	11.57	5.2425	96	27
Pop4	HT 1926	3.99	40.57	5.64	0.815	10.448	2.4835	97.5	20	90	18.5	21.75	1.525	107.5	2219	1235.58	71.9511	0.623294	0.921771	3838.81	10939.8	4.85	48.9975	5.572	2.0005	13.277	4.451	94	20	94.5	17.5	125.5	21.875	1.3	1744	366.207	56.7431	0.634225	0.754687	1096.62	3992.81	4.69	47.445	6.568	1.259	10.023	5.712	92	26.5
Pop4	HT 1927-1	3.34	34.05	6.4065	1.3065	11.769	2.9665	94.5	20	97	16.5	19.975	1.375	128	1517.5	339.991	47.9787	0.504025	0.616937	1666.94	4108.06	4.675	46.8775	6.478	1.4895	10.95	5.08	90.5	18.5	93.5	18	156	19.675	1.275	2666.5	466.261	66.1737	0.786881	0.995437	2218.25	5474.31	4.725	47.35	5.918	1.455	8.8085	4.15	93.5	29
Pop4	HT 1927-2	4.4	44.105	5.835	1.2615	12.125	3.294	97	22.5	90	18.5	17.35	1.375	139.5	2362.5	249.458	38.8074	0.549725	0.573688	920.25	2537.88	4.725	47.095	4.744	0.694	11.2625	3.72	97	23.5	94	17	113.5	21.025	1.25	2806	985.559	85.0679	0.641825	1.00787	4619.94	5933.62	4.54	46.44	5.379	1.25	12.1855	7.75	96.5	25
Pop4	HT 1928	4.1	41.73	5.8165	1.1475	11.7085	3.6885	99.5	21	96.5	19	21.125	1.875	154	1839	1066.05	60.4254	0.548312	0.798063	3098.81	8857	4.45	45.15	6.977	1.1675	13.365	3.7625	89.5	23.5	88	18	115	22.725	1.575	1468	556.684	81.4999	0.602494	1.09731	2269.31	6123.75	4.725	48.11	6.747	0.982	10.296	3.679	95	28.5
Pop4	HT 1899-1	3.95	39.655	6.0925	1.1705	12.244	4.148	98	24.25	95.5	18.5	19.625	1.425	170	1309.5	406.333	57.0847	0.590619	0.755313	1279.69	4574.81	4.195	41.7975	3.905	0.777	8.2825	2.0375	95	25.5	96	17	130.5	21.825	1.25	1986	933.764	112.395	0.71285	1.40685	7852	13133	4.365	45.44	5.3365	1.5	10.075	4.525	92	21.5
Pop4	HT 1901-1	4.34	43.69	4.319	0.6	11.129	2.9415	102.5	22.25	81	15	23.675	1.65	120.5	2429	1076.6	74.9187	0.636225	0.784563	6239.31	9409.38	4.565	46.345	3.2535	0.6875	8.0225	2.325	96	22.5	95	18.5	67.5	21.325	1.35	2226	541.181	81.898	0.400913	1.05425	1370.31	5844.81	4.695	46.465	5.8415	1.3415	13.217	6.9835	101	25
14135	Ae tauschii 14135	4	39.82	4.435	1.03	7.47	1.685	104	24	88.5	-	-	-	101	2067.25	441.2	46.1639	0.327087	0.573625	1944.81	5386.19	4.555	45.5025	3.6475	0.714	11.2105	2.825	93.5	16.5	97	-	99.125	-	-	1875.4	399.712	71.3189	0.482556	0.908375	3298.88	6570.88	4.855	41.87	6.10325	1.987	11.025	5.2805	97.5	18.5
Pop3	Ae. Tauschii 14170	4.59	46.785	7.6825	1.2875	9.9625	3.15	98	24	99	-	-	-	78.5	1474.92	336.164	48.4686	0.435931	0.464375	1153.06	3726.19	4.661	45.9325	6.4565	1.041	14.3805	4.586	98.5	21	99.5	-	127	-	-	1510.75	548.495	75.8245	0.496725	0.8831	1836.62	5629.69	4.315	43.995	2.9445	0.792	10.565	5.6185	95.5	28
Pop3	BWL3531	3.95	39.655	6.0925	1.1705	12.244	4.148	98	24.25	95.5	18.5	19.625	1.425	170	1858.4	406.333	57.0847	0.590619	0.755313	1279.69	4574.81	4.195	41.7975	3.905	0.777	8.2825	2.0375	95	25.5	96	17	130.5	21.825	1.25	2719.18	933.764	112.395	0.71285	1.40685	7852	13133	4.365	45.44	5.3365	1.5	10.075	4.525	92	21.5
Pop1_35	BWL4444	4.2575	42.2975	3.821	0.79575	9.4855	3.094	95.75	26.625	97	19.25	22.2375	1.5775	138.5	1692.75	489.299	71.7358	0.482531	0.963994	1636.16	5288.44	4.195	42.2587	4.35125	0.89625	11.7428	3.4135	94.25	25.75	99.75	18.75	126	23.3625	1.4175	2290.41	765.69	78.4116	0.53735	0.803562	2886.31	6815.22	4.6775	46.975	5.40212	0.93875	11.3525	3.19225	96.5	25.25
Pop3	PBW114-Ae. tauschii 14170 amphiploid	4.5	46.125	5.75	0.976	9.765	2.665	97	16.75	98.5	18	19.6	1.425	79.5	2318.57	623.752	62.8812	0.3969	0.59295	3045	5726.44	4.45	44.9	4.0025	0.6675	13.75	2.595	97	23	96.5	19.5	126.5	19.1	1.175	2113.57	837.819	89.2832	0.546631	0.93655	5592.06	11241.8	4.8	47.775	7.1335	2.031	9.6335	3.425	97.5	29.5
Pop1_39	PDW233-Ae. tauschii 14135 amphiploid	4.26	42.72	4.97725	1.1245	10.403	4.9675	102	19.5	94	17.5	24.58	1.635	74	2564.43	409.602	54.7806	0.578113	1.05262	1880.62	20827.8	4.36	44.045	4.6335	0.7645	12.65	3.1345	99.5	22.5	96.5	19	168.5	22.71	1.805	1419.15	661.822	78.7178	0.415006	0.783937	2400.19	8091.12	4.69	46.84	5.9175	1.9875	11.772	4.803	100.5	37
PDW233	PDW233	4.155	41.145	3.9425	0.4725	9.3725	3.355	100.5	24.75	88	17	19.08	1.555	135.5	997.35	1615.98	129.393	0.93725	1.34144	7700.94	16738.6	4.77	47.6575	3.5135	0.5255	10.959	3.0215	100.5	24.5	91.5	18	105.94	20.575	1.25	1922.17	700.91	229.378	1.14439	1.41425	4278.25	9081.56	4.575	46.655	4.2145	0.7855	9.3495	3.6945	101.5	26
PBW114	PBW114	4.245	42.77	4.77962	0.999	8.427	3.0905	101.5	20.5	90	16.75	21.35	1.5	121.75	832.663	762.214	66.016	0.529116	3848.62	7255.72	8932	4.425	44.4387	4.16725	0.46975	9.84375	3.50125	95.25	25.25	97.75	18	115.5	21	1.4175	1487.61	674.25	136.598	0.898159	5312.34	9554.16	1.22459	4.7725	47.2175	5.832	1.227	11.368	3.97625	98.75	27.25
Pooled mean		4.21364	42.304	5.36396	1.02454	10.5775	3.28657	97.5812	21.9443	92.2806	17.9134	19.8963	1.50299	115.405	1707.8	780.441	83.7721	0.560418	11.5709	3643.8	8958.99	4.55693	45.8682	5.03456	0.997215	12.0436	3.60224	95.6472	23.4931	95.0167	18.2018	124.391	20.7302	1.37539	2316.47	688.739	107.167	0.610428	15.7662	3934.22	8247.38	4.70281	47.0338	5.59093	1.1243	10.8716	3.74691	96.0743	28.3167
[truncated: 12 more columns]

## Sheet: Table S4
Table S4: The significant marker-trait associations and putative candidate genes identified across different treatments for the NUE related, root, plant morphological, yield and yield related traits in a genome wide association study conducted on nested synthetic wheat introgression libraries
Trt	Trait	SNP	Chr	Position (bp)	p-value	R2	FDR	Gene stable ID	Gene end (bp)	Gene start (bp)	Description	Function
N0	SPS	AX-95025932	1B	570463578	2.83e-06	0.203	0.008	TraesCS1B02G342400	570515241	570524054	unnamed protein product (coilin like isoform X2)	Component of nuclear coiled bodies involved in modification and assembly of nucleoplasmic snRNPs (https://www.uniprot.org/uniprot/P38432)
N0	FSW	AX-94572349	2A	613818675	2.64e-06	0.319	0.001	TraesCS2A02G371400	613874612	613877035	salutaridine reductase
N0	DRW	AX-94469785	2D	576749639	9.14e-07	0.18	0.002	TraesCS2D02G473100	576849490	576853182	uncharacterized protein LOC109750924
N0	DSW	AX-94492566	2D	614734787	1.59e-06	0.167	0.001	TraesCS2D02G526100	614734514	614735302	predicted protein
N0	DSW	AX-94998421	2D	642101057	1.3e-06	0.167	0.001	TraesCS2D02G579900	642100272	642101692	predicted protein
N0	NPT	AX-94593608	3A	671144001	1.14e-07	0.108	0.001	TraesCS3A02G427800	671091078	671091173
N0	NPT	AX-94786978	3A	671144041	1.73e-07	0.11	0.001	TraesCS3A02G427800	671091078	671091173
N0	NPT	AX-95134564	3A	671144077	5.5e-07	0.101	0.002
N120	DSW	AX-94807563	2A	709713160	2.54e-06	0.138	0.001	TraesCS2A02G463900	709701089	709714220	ABC transporter C family member 2-like	(+)-abscisic acid D-glucopyranosyl ester transmembrane transport (Uniprot)
N120	DRW	AX-95261071	2B	726704898	2.76e-06	0.194	0.001
N120	DSW	AX-95025579	2D	596915118	1.32e-06	0.143	0.001
N120	DRW	AX-94422387	2D	611529920	1.05e-06	0.198	0.001	TraesCS2D02G522900	611527172	611530514	uncharacterized protein LOC109754951
N120	DTF	AX-94707079	3A	445903823	9.46e-07	0.19	0.002	TraesCS3A02G238500	445871729	445875406	E2F/DP family winged-helix DNA-binding domain-containing protein	expression of cell cycle-regulated genes. (Zheng et al. 1999)
N120	DTF	AX-95259763	3B	227927321	1.77e-06	0.182	0.002	TraesCS3B02G199300	228088384	228089584	AWPM-19-like family protein	ABA influx through the plasma membrane (Yao et al. 2018)
N120	DTF	AX-94540323	3B	525750076	1.09e-06	0.183	0.002	TraesCS3B02G324900	525829746	525832899	ras-related protein Rab7	improves drought and heat tolerance and increase grain yield in rice (El-Esawi et al. 2019)
N120	DTF	AX-94563779	3B	622337279	2.33e-06	0.169	0.002	TraesCS3B02G395000	622394555	622400749	ABC transporter C family member 3-like	Organ growth, plant nutrition, plant development, response to abiotic stress (Kang et al. 2011)
N120	DTF	AX-94506504	3B	628102480	1.64e-06	0.172	0.002	TraesCS3B02G397800	628101834	628102643	steroid 5-alpha-reductase DET2	biosynthesis of the plant steroid, brassinolide (Fujioka 1997)
N120	DTF	AX-94509181	3B	631883277	1.45e-06	0.173	0.002	TraesCS3B02G400100	631661009	631663252	predicted protein
N120	DTF	AX-94386613	3B	657112042	1.17e-06	0.177	0.002	TraesCS3B02G420200	656916617	656917648	cytosolic sulfotransferase 5	Sulfotransferase specifically catalyse the sulfate conjugation of flavones and flavanols (Gidda and Varin, 2006)
N120	FLW	AX-94443954	4A	570264587	1.82e-07	0.271	0.001	TraesCS4A02G257400	570262141	570267676	sulfite exporter TauE/SafE family protein 4	transport of anions across the cytoplasmic membrane (Weinitschke et al. 2007)
N120	GY	AX-94573487	6A	27978202	2.67e-06	0.08	0.001	TraesCS6A02G054000	28012902	28018463	L-type lectin-domain containing receptor kinase IX.1	Promotes cell death (Wang et al. 2015), resistance response to pathogens (Wang et al. 2014)
N120	GY	AX-94675144	6A	36687028	5.46e-07	0.093	0
N120	DTF	AX-94573825	6A	42879999	1.49e-06	0.175	0.001	TraesCS6A02G227700	428425929	428427294	Transcription factor MYB48	regulate flavanol biosynthesis primarily in cotyledons, drought and salinity tolerance in rice (Xiong et al. 2014)
N60	FSW	AX-94425305	2A	62271435	1.65e-06	0.194	0.001	TraesCS2A02G110400	62268054	62265320	pentatricopeptide repeat-containing protein At3g18020	Plant growth, development, embryogenesis, kernel growth (Chen et al. 2018); shoot growth and response to drought stress (Yuan et al. 2012); root growth (Lee et al. 2019)
N60	DSW	AX-94681458	2A	740012575	5.19e-06	0.19	0.002	TraesCS2A02G516200	740013346	740011258	(+)-neomenthol dehydrogenase-like	basal resistance against pathogens (Choi et al. 2008)
N60	DRW	AX-94677916	2D	598745847	3.75e-06	0.124	0.001	TraesCS2D02G504300	598748049	598745257	G-type lectin S-receptor-like serine/threonine-protein kinase SD2-5	ATP binding, protein kinase activity, ubiquitin protein ligase binding, protein autophosphorylation(https://www.uniprot.org/uniprot/Q8RWZ5), promote seed germination, primary root growth and tolerance to salt stress in Arabidopsis (Sun et al. 2015), immune response to Phytophthora parasitica in citrus fruit roots (Naveed et al. 2019)
N60	DRW	AX-94799671	2D	608756380	3.22e-06	0.125	0.001	TraesCS2D02G518700	608767526	608755165	protein TSS-like	mRNA binding, response to abscisic acid, multicellular organism development (https://www.uniprot.org/uniprot/F4JKH6), regulate meristematic proliferation (Skylar et al. 2011)
N60	FLW	AX-94514369	4A	544201748	2.69e-07	0.427	0.001	TraesCS4A02G235700	544204344	544201538	predicted protein
N60	FLW	AX-94926692	4A	544202284	1.68e-07	0.429	0.001
N60	FLW	AX-94720747	4A	544390969	5.65e-07	0.425	0.001	TraesCS4A02G235900	544391041	544389167	predicted protein
N60	FLW	AX-94649014	4A	544618099	1.61e-07	0.429	0.001
N60	FLW	AX-94982660	4A	544887071	3.06e-07	0.427	0.001	TraesCS4A02G236100	544891670	544887198	BTB/POZ domain-containing protein NPY3-like isoform X1	essential role in auxin-mediated organogenesis (Cheng et al. 2008) and in root gravitropic response (Li et al. 2011), floral organ development in wheat (Zhu et al. 2016)
N60	FLW	AX-95147315	4A	545114083	4.51e-07	0.425	0.001	TraesCS4A02G236400	545117369	545114629	acylpyruvase FAHD1, mitochondrial	copper ion binding (Tan et al. 2010), influence seed longevity and dormancy in Arabidopsis (Gerna et al. 2021)
N60	FLW	AX-94459938	4A	549799824	1.6e-06	0.422	0.001	TraesCS4A02G240000	549800138	549799338	thioredoxin-like protein CITRX, chloroplastic	chloroplast development, negative regulation of Cf-9/Avr9-mediated cell death and defence response (Rivas et al. 2004); biotic/abiotic stress (Leterrier et al. 2011)
N60	FLW	AX-94766675	4A	575009538	2.57e-06	0.42	0.002	TraesCS4A02G262700	575010273	575006132	predicted protein
N60	FLW	AX-94560370	4B	76043964	1.19e-06	0.422	0.001	TraesCS4B02G078900	76049578	76043576	BTB/POZ domain-containing protein NPY3-like isoform X1	essential role in auxin-mediated organogenesis (Cheng et al. 2008); root gravitropic response (Li et al. 2011), floral organ development in wheat (Zhu et al. 2016)
N60	FSW	AX-94525439	5A	710357894	2.8e-06	0.191	0.001	TraesCS5A02G558900	709676514	709674687	probable RNA-binding protein EIF1AD	cellular response to oxidative stress, decreases cell proliferation (https://www.uniprot.org/uniprot/Q8N9N8)
N60	Tips	AX-94747754	6A	608073337	2.35e-06	0.154	0.002	TraesCS6A02G394700	608074756	608073100	protein C2-DOMAIN ABA-RELATED 5-like	regulate Abscisic Acid sensitivity and root growth development in Arabidopsis (Rodriguez et al. 2014)
N60	GY	AX-95083406	6B	32743791	2.15e-06	0.2	0.001	TraesCS6B02G053200	32998330	32997533	Histone H3.3	affect genes responsive to environmental cues (Wollman et al. 2017), prevent unwanted protein degradation (Liu et al. 2018)
N60	Tips	AX-94461279	6D	451183022	2.53e-06	0.161	0.001	TraesCS6D02G358500	451183882	451177969	putative ubiquinone biosynthesis protein ubiB	ubiquinone biosynthesis (Poon et al. 2000).
N60	Tips	AX-94384227	6D	453006645	2.39e-06	0.159	0.001	TraesCS6D02G362500	453009697	453005474	Casein kinase I isoform delta-like protein	developmental and stress response pathways, such as light signalling, circadian rhythms and phytohormone (Dai and Xue 2010, Hori et al. 2013, Ni et al. 2017, Kim et al. 2010)
	p-value: significance level of marker-trait association; R2: percent phenotypic variance explained by the SNP; FDR: false discovery rate, p-value, R2 and FDR is represented as the mean value across seasons

## Sheet: Table S5 
Treatment	Season	Trait	SNP	Chr	Position	P.value	R2	FDR	Gene stable ID	Transcript stable ID	Gene start (bp)	Gene end (bp)	Description	Length	#Hits	e-Value	sim mean				Treatment	Season	Trait	SNP	Chr	Position	P.value	R2	FDR	Gene stable ID	Transcript stable ID	Gene end (bp)	Gene start (bp)	Transcript stable ID	Description	Length	#Hits	e-Value	sim mean					Treatment	Season	Trait	SNP	Chr	Position
N0	2019	DRW	AX-94425305	2A	62271435	4.53657e-07	0.178896	0.000543842	TraesCS2A02G110400	TraesCS2A02G110400.1	62265320	62268054	pentatricopeptide repeat-containing protein At3g18020	733	20		74.77				N60	2018	DRW	AX-94425305	2A	62271435	2.3083e-06	0.158179	0.00104137	TraesCS2A02G110500	TraesCS2A02G110500.1	62278258	62277260	TraesCS2A02G110500.1	60S ribosomal protein L22-2	140	20	5.5985e-96	89.77					N120	2019	DRW	AX-94425305	2A	62271435
									TraesCS2A02G110500	TraesCS2A02G110500.1	62277260	62278258	60S ribosomal protein L22-2	140	20	5.59471e-96	89.77				N60	2018	DRW	AX-94607905	2A	571213772	3.54957e-06	0.155919	0.0012455	TraesCS2A02G337700	TraesCS2A02G337700.1	571150423	571149635	TraesCS2A02G337700.1	non-specific lipid-transfer protein-like protein At2g13820	196	20	7.47695e-134	68.27
N0	2019	DRW	AX-94572349	2A	613818675	5.16633e-07	0.178224	0.000543842	TraesCS2A02G371400	TraesCS2A02G371400.1	613874612	613877035	salutaridine reductase	306	20		85.07				N60	2018	DRW	AX-94572349	2A	613818675	3.68694e-06	0.15572	0.0012475	TraesCS2A02G371400	TraesCS2A02G371400.1	613877035	613874612	TraesCS2A02G371400.1	salutaridine reductase	306	20		85.07					N120	2018	DRW	AX-94607905	2A	571213772
									TraesCS2A02G371500	TraesCS2A02G371500.1	613877282	613880676	short-chain dehydrogenase/reductase 2b-like	335	20		89.18				N60	2019	DRW	AX-94996973	2A	729175199	4.4967e-06	0.0918176	0.00168718	TraesCS2A02G499700	TraesCS2A02G499700.1	729174777	729177143	TraesCS2A02G499700.1	F-box kelch-repeat protein	398	20		83.99					N120	2019	DRW	AX-94607905	2A	571213772
N0	2019	DRW	AX-94840205	2A	657110378	1.53205e-06	0.172633	0.000763928	TraesCS2A02G402900	TraesCS2A02G402900.1	657110350	657112623	peroxisomal biogenesis factor 6-like	120	20	2.64223e-32	79.41				N60	2018	DRW	AX-94923560	2A	729858414	1.33363e-06	0.161073	0.000812278	TraesCS2A02G499000	TraesCS2A02G499000.1	728942060	728941455	TraesCS2A02G499000.1	transcription factor IBH1	201	20	6.1792e-135	70.13					N120	2019	DRW	AX-94840205	2A	657110378
N0	2019	DRW	AX-95010123	2A	711075722	1.38094e-06	0.173165	0.000726833	TraesCS2A02G466800	TraesCS2A02G466800.1	711075152	711079408	probable nucleoredoxin 1-2	524	20		89.69				N60	2019	DRW	AX-94923560	2A	729858414	2.57451e-06	0.0949101	0.00141552	TraesCS2A02G499000	TraesCS2A02G499000.1	728942060	728941455	TraesCS2A02G499000.1										N120	2019	DRW	AX-94807563	2A	709713160
N0	2019	DRW	AX-95003878	2A	714339065	5.02704e-06	0.16658	0.00140077	TraesCS2A02G473100	TraesCS2A02G473100.1	714333058	714339264	unnamed protein product	442	20		92.18				N60	2019	DRW	AX-95162328	2A	745066946	2.40961e-06	0.0952782	0.00141552	TraesCS2A02G523800	TraesCS2A02G523800.1	745066412	745067032	TraesCS2A02G523800.1	predicted protein	72	20	4.05027e-47	82.85					N120	2019	DRW	AX-95010123	2A	711075722
									TraesCS2A02G473100	TraesCS2A02G473100.2	714333058	714339264	unnamed protein product	443	20		92.08				N60	2018	DRW	AX-94705680	2B	598802253	4.07874e-06	0.155191	0.00128807	TraesCS2B02G418100	TraesCS2B02G418100.1	598959096	598956372	TraesCS2B02G418100.1	acyl-coenzyme A thioesterase 13	170	20	6.34562e-118	89.07					N120	2018	DRW	AX-95003878	2A	714339065
N0	2019	DRW	AX-94615844	2A	722519507	1.16004e-06	0.174059	0.000725306	TraesCS2A02G487900	TraesCS2A02G487900.1	722519297	722522892	predicted protein	297	20		89.21				N60	2019	DRW	AX-94984781	2D	571080777	1.959e-06	0.0964307	0.00132568	TraesCS2D02G465000	TraesCS2D02G465000.1	571081261	571072080	TraesCS2D02G465000.1	serine/threonine-protein phosphatase 6 regulatory subunit 3-like	513	20		97.13					N120	2019	DRW	AX-94923560	2A	729858414
									TraesCS2A02G487900	TraesCS2A02G487900.2	722519297	722522892	plastoglobulin 34kD	305	20		87.24				N60	2019	DRW	AX-94936214	2D	571540374	4.57644e-06	0.0917204	0.00168718	TraesCS2D02G465700	TraesCS2D02G465700.1	571537244	571538245	TraesCS2D02G465700.1										N120	2019	DRW	AX-94681458	2A	740012575
N0	2019	DRW	AX-94923560	2A	729858414	3.46502e-06	0.168469	0.00117734	TraesCS2A02G501900	TraesCS2A02G501900.1	729852393	729858636	predicted protein	410	20		90.37				N60	2018	DRW	AX-94887553	2D	580238575	1.04579e-07	0.174673	0.000299711	TraesCS2D02G479500	TraesCS2D02G479500.1	580238874	580235096	TraesCS2D02G479500.1	Protein CutA 1, chloroplastic	177	20	8.47048e-125	91.24					N120	2018	DRW	AX-94705680	2B	598802253
N0	2019	DRW	AX-94705680	2B	598802253	2.07957e-06	0.17107	0.000820911	TraesCS2B02G418000	TraesCS2B02G418000.1	598658692	598663070	unnamed protein product	161	1	6.4467e-114	100				N60	2019	DRW	AX-94887553	2D	580238575	1.17686e-06	0.0992762	0.00121058	TraesCS2D02G479500	TraesCS2D02G479500.1	580238874	580235096	TraesCS2D02G479500.1	Protein CutA 1, chloroplastic	177	20	8.47048e-125	91.24					N120	2019	DRW	AX-94705680	2B	598802253
									TraesCS2B02G418100	TraesCS2B02G418100.1	598956372	598959096	acyl-coenzyme A thioesterase 13	170	20	6.34132e-118	89.07				N60	2018	DRW	AX-94735141	2D	581570385	1.23201e-06	0.161492	0.000812278	TraesCS2D02G480200	TraesCS2D02G480200.1	581526532	581523421	TraesCS2D02G480200.1	unnamed protein product	791	20		88.82					N120	2018	DRW	AX-95203088	2B	613322090
N0	2019	DRW	AX-95203088	2B	613322090	6.45687e-07	0.177073	0.000611724	TraesCS2B02G426600	TraesCS2B02G426600.1	613205484	613234917	subtilisin-like protease SBT1.7	744	20		82.02				N60	2019	DRW	AX-94735141	2D	581570385	3.40405e-06	0.0933594	0.0016125	TraesCS2D02G480200	TraesCS2D02G480200.1	581526532	581523421	TraesCS2D02G480200.1										N120	2019	DRW	AX-95203088	2B	613322090
N0	2018	DRW	AX-95160829	2B	718589452	2.73e-06	0.178407	0.00272085	TraesCS2B02G523900	TraesCS2B02G523900.1	718585803	718592693	NB-LRR protein	1069	20		81.02				N60	2018	DRW	AX-94474729	2D	584545802	6.32606e-07	0.165029	0.000582648	TraesCS2D02G481800	TraesCS2D02G481800.1	584545905	584542725	TraesCS2D02G481800.1	Anthocyanidin reductase	333	20		87.36					N120	2019	DRW	AX-94451264	2B	721716652
N0	2019	DRW	AX-95261071	2B	726704898	3.47958e-06	0.168447	0.00117734	TraesCS2B02G531300	TraesCS2B02G531300.1	726684953	726686563	26.2 kDa heat shock protein, mitochondrial-like	176	20	5.21631e-126	84.09				N60	2019	DRW	AX-94474729	2D	584545802	3.00503e-06	0.0940512	0.0014984	TraesCS2D02G481800	TraesCS2D02G481800.1	584545905	584542725	TraesCS2D02G481800.1	Anthocyanidin reductase	333	20		87.36					N120	2018	DRW	AX-95261071	2B	726704898
N0	2019	DRW	AX-94601746	2B	743105753	2.43017e-07	0.182132	0.000543842	TraesCS2B02G546200	TraesCS2B02G546200.1	742893185	742893382	predicted protein	65	3	6.17297e-39	91.5				N60	2018	DRW	AX-94835810	2D	584799948	1.62365e-07	0.172303	0.000299711	TraesCS2D02G482500	TraesCS2D02G482500.4	584804705	584799573	TraesCS2D02G482500.4	predicted protein	905	20		88.08					N120	2019	DRW	AX-95261071	2B	726704898
									TraesCS2B02G546300	TraesCS2B02G546300.1	743328441	743331453	unnamed protein product	617	20		69				N60	2019	DRW	AX-94835810	2D	584799948	1.73356e-06	0.0971123	0.00126336	TraesCS2D02G482500	TraesCS2D02G482500.4	584804705	584799573	TraesCS2D02G482500.4	predicted protein	905	20		88.08					N120	2018	DRW	AX-94601746	2B	743105753
N0	2018	DRW	AX-94469785	2D	576749639	7.98e-07	0.184795	0.00252042	TraesCS2D02G473100	TraesCS2D02G473100.1	576849490	576853182	uncharacterized protein LOC109750924	417	20		86.04				N60	2018	DRW	AX-95223893	2D	584861391	7.29665e-08	0.176618	0.000299711	TraesCS2D02G482800	TraesCS2D02G482800.1	584864531	584861189	TraesCS2D02G482800.1	tRNA (guanine(10)-N2)-methyltransferase homolog	475	20		94.03					N120	2019	DRW	AX-94601746	2B	743105753
N0	2019	DRW	AX-94469785	2D	576749639	1.03015e-06	0.174668	0.000725306	TraesCS2D02G473100	TraesCS2D02G473100.2	576849490	576853182	uncharacterized protein LOC109750924	433	20		85.81				N60	2019	DRW	AX-95223893	2D	584861391	5.07917e-07	0.103995	0.00121058	TraesCS2D02G482800	TraesCS2D02G482800.1	584864531	584861189	TraesCS2D02G482800.1	tRNA (guanine(10)-N2)-methyltransferase homolog	475	20		94.03					N120	2019	DRW	AX-95080634	2D	572952419
N0	2018	DRW	AX-94887553	2D	580238575	2.14e-06	0.179657	0.00272085													N60	2018	DRW	AX-95003296	2D	586331032	1.37563e-06	0.160909	0.000812278	TraesCS2D02G485600	TraesCS2D02G485600.1	586331902	586329940	TraesCS2D02G485600.1	unnamed protein product	598	20	2.83736e-154	62.13					N120	2018	DRW	AX-94469785	2D	576749639
N0	2019	DRW	AX-94735141	2D	581570385	9.57615e-07	0.175044	0.000725306	TraesCS2D02G480200	TraesCS2D02G480200.1	581523421	581526532	unnamed protein product	791	20		88.82				N60	2019	DRW	AX-95003296	2D	586331032	1.6134e-06	0.0975131	0.00126336	TraesCS2D02G485600	TraesCS2D02G485600.1	586331902	586329940	TraesCS2D02G485600.1										N120	2018	DRW	AX-94887553	2D	580238575
N0	2018	DRW	AX-94835810	2D	584799948	1.64e-06	0.18103	0.00272085	TraesCS2D02G482500	TraesCS2D02G482500.3	584799573	584804705	predicted protein	874	20		90.74				N60	2018	DRW	AX-94477325	2D	586572446	1.75417e-07	0.171888	0.000299711	TraesCS2D02G486000	TraesCS2D02G486000.1	586575253	586571354	TraesCS2D02G486000.1	uncharacterized protein LOC109744903	387	20		80.8					N120	2019	DRW	AX-94887553	2D	580238575
N0	2019	DRW	AX-94835810	2D	584799948	3.74388e-06	0.168075	0.00122309	TraesCS2D02G482500	TraesCS2D02G482500.2, TraesCS2D02G482500.1, TraesCS2D02G482500.4	584799573	584804705	predicted protein	873	20		90.66				N60	2019	DRW	AX-94477325	2D	586572446	7.70671e-07	0.101649	0.00121058	TraesCS2D02G486000	TraesCS2D02G486000.1	586575253	586571354	TraesCS2D02G486000.1	uncharacterized protein LOC109744903	387	20		80.8					N120	2018	DRW	AX-94735141	2D	581570385
N0	2018	DRW	AX-95223893	2D	584861391	5.91e-07	0.186366	0.00252042	TraesCS2D02G482800	TraesCS2D02G482800.1	584861189	584864531	tRNA (guanine(10)-N2)-methyltransferase homolog	475	20		94.03				N60	2018	DRW	AX-95197137	2D	586839201	5.71025e-07	0.165574	0.000582648	TraesCS2D02G486400	TraesCS2D02G486400.1	586846982	586841634	TraesCS2D02G486400.1	receptor-like serine/threonine-protein kinase SD1-8	823	20		78.02					N120	2019	DRW	AX-94735141	2D	581570385
N0	2019	DRW	AX-95223893	2D	584861391	1.18274e-07	0.185885	0.000543842	TraesCS2D02G482800	TraesCS2D02G482800.1	584861189	584864531									N60	2019	DRW	AX-95197137	2D	586839201	9.70981e-07	0.100353	0.00121058	TraesCS2D02G486400	TraesCS2D02G486400.1	586846982	586841634	TraesCS2D02G486400.1										N120	2018	DRW	AX-94835810	2D	584799948
N0	2018	DRW	AX-94477325	2D	586572446	3.16e-06	0.177645	0.00272085	TraesCS2D02G486000	TraesCS2D02G486000.1	586571354	586575253	uncharacterized protein LOC109744903	387	20		80.8				N60	2018	DRW	AX-94525577	2D	587107149	3.67787e-07	0.16792	0.000435551	TraesCS2D02G487000	TraesCS2D02G487000.1	587107595	587106896	TraesCS2D02G487000.1	predicted protein	103	20	2.1156e-52	89.04					N120	2019	DRW	AX-94835810	2D	584799948
N0	2019	DRW	AX-94477325	2D	586572446	2.44707e-06	0.17024	0.000927341	TraesCS2D02G486000	TraesCS2D02G486000.1	586571354	586575253									N60	2019	DRW	AX-94525577	2D	587107149	3.75194e-07	0.105703	0.00121058	TraesCS2D02G487000	TraesCS2D02G487000.1	587107595	587106896	TraesCS2D02G487000.1	predicted protein	103	20	2.1156e-52	89.04					N120	2018	DRW	AX-95223893	2D	584861391
N0	2018	DRW	AX-95197137	2D	586839201	4.92e-06	0.175362	0.00358436	TraesCS2D02G486400	TraesCS2D02G486400.1	586841634	586846982	receptor-like serine/threonine-protein kinase SD1-8	823	20		78.02				N60	2018	DRW	AX-94702180	2D	587292781	2.54629e-07	0.169888	0.000344622	TraesCS2D02G487700	TraesCS2D02G487700.1	587293147	587282608	TraesCS2D02G487700.1	putative kinesin motor domain-containing protein	1279	20		96.43					N120	2019	DRW	AX-95223893	2D	584861391
N0	2018	DRW	AX-94525577	2D	587107149	1.81e-06	0.180516	0.00272085	TraesCS2D02G487000	TraesCS2D02G487000.1	587106896	587107595	predicted protein	103	20	2.11417e-52	89.04				N60	2019	DRW	AX-94702180	2D	587292781	8.26585e-07	0.101256	0.00121058	TraesCS2D02G487700	TraesCS2D02G487700.1	587293147	587282608	TraesCS2D02G487700.1	putative kinesin motor domain-containing protein	1279	20		96.43					N120	2019	DRW	AX-95003296	2D	586331032
N0	2018	DRW	AX-94946876	2D	587697749	2.2e-06	0.179514	0.00272085	TraesCS2D02G488200	TraesCS2D02G488200.1	587697352	587701032	plastoglobulin 34kD	293	20		89.1				N60	2018	DRW	AX-94487982	2D	588675894	1.88889e-07	0.17149	0.000299711	TraesCS2D02G489700	TraesCS2D02G489700.1	588677693	588676152	TraesCS2D02G489700.1	WRKY45-like transcription factor	293	20		86.85					N120	2018	DRW	AX-94477325	2D	586572446
N0	2018	DRW	AX-94487982	2D	588675894	2.55e-06	0.178762	0.00272085	TraesCS2D02G489700	TraesCS2D02G489700.1	588676152	588677693	WRKY45-like transcription factor	293	20		86.85				N60	2019	DRW	AX-94487982	2D	588675894	1.27779e-06	0.098816	0.00121058	TraesCS2D02G489700	TraesCS2D02G489700.1	588677693	588676152	TraesCS2D02G489700.1	WRKY45-like transcription factor	293	20		86.85					N120	2019	DRW	AX-94477325	2D	586572446
N0	2019	DRW	AX-94646857	2D	590930091	1.80607e-06	0.171791	0.000812495	TraesCS2D02G493400	TraesCS2D02G493400.1	590929808	590931652	flavanone 3-hydroxylase	378	20		97.34				N60	2018	DRW	AX-94646857	2D	590930091	4.61463e-06	0.154545	0.00141029	TraesCS2D02G493400	TraesCS2D02G493400.1	590931652	590929808	TraesCS2D02G493400.1	flavanone 3-hydroxylase	378	20		97.34					N120	2018	DRW	AX-95197137	2D	586839201
N0	2019	DRW	AX-95254658	2D	590988726	4.05755e-06	0.167667	0.00128137	TraesCS2D02G493500	TraesCS2D02G493500.1	590988401	590990772	S-adenosyl-L-homocysteine hydrolase	485	20		97.84				N60	2018	DRW	AX-95190381	2D	591027900	1.8981e-07	0.171464	0.000299711	TraesCS2D02G493700	TraesCS2D02G493700.1	591031752	591027189	TraesCS2D02G493700.1	serine-threonine protein kinase	342	20		95.64					N120	2019	DRW	AX-95197137	2D	586839201
N0	2018	DRW	AX-95190381	2D	591027900	4.21e-06	0.176158	0.00332675													N60	2019	DRW	AX-95190381	2D	591027900	8.62305e-07	0.101019	0.00121058	TraesCS2D02G493700	TraesCS2D02G493700.1	591031752	591027189	TraesCS2D02G493700.1	serine-threonine protein kinase	342	20		95.64					N120	2018	DRW	AX-94525577	2D	587107149
N0	2019	DRW	AX-94806968	2D	593898133	1.88673e-06	0.171568	0.000812495	TraesCS2D02G498600	TraesCS2D02G498600.1	593897577	593898861	probable xyloglucan endotransglucosylase/hydrolase protein 12	289	20		96.36				N60	2019	DRW	AX-94950151	2D	593509259	4.92837e-06	0.0913108	0.00168718	TraesCS2D02G497800	TraesCS2D02G497800.1	593509646	593503835	TraesCS2D02G497800.1										N120	2018	DRW	AX-94702180	2D	587292781
N0	2019	DRW	AX-95018936	2D	595159320	4.32519e-07	0.179143	0.000543842	TraesCS2D02G500500	TraesCS2D02G500500.1, TraesCS2D02G500500.2	595157820	595161251	JmjC domain-containing protein	773	20		87.64				N60	2018	DRW	AX-94806968	2D	593898133	3.87815e-06	0.155455	0.00126695	TraesCS2D02G498600	TraesCS2D02G498600.1	593898861	593897577	TraesCS2D02G498600.1	probable xyloglucan endotransglucosylase/hydrolase protein 12	289	20		96.36					N120	2018	DRW	AX-94487982	2D	588675894
N0	2019	DRW	AX-94982994	2D	596914535	2.97304e-07	0.181085	0.000543842	TraesCS2D02G503000	TraesCS2D02G503000.1	596911132	596917719	plasma membrane H+-ATPase	951	20		99.35				N60	2018	DRW	AX-95018936	2D	595159320	1.64541e-06	0.159963	0.000866037	TraesCS2D02G500500	TraesCS2D02G500500.2	595161251	595157820	TraesCS2D02G500500.2	predicted protein	810	20		86.03					N120	2019	DRW	AX-94487982	2D	588675894
N0	2018	DRW	AX-94962360	2D	596914793	7.71e-07	0.184974	0.00252042	TraesCS2D02G503000	TraesCS2D02G503000.1	596911132	596917719	plasma membrane H+-ATPase	951	20		99.35				N60	2019	DRW	AX-95018936	2D	595159320	4.73301e-06	0.0915344	0.00168718	TraesCS2D02G500500	TraesCS2D02G500500.2	595161251	595157820	TraesCS2D02G500500.2	JmjC domain-containing protein	773	20		87.64					N120	2019	DRW	AX-95254658	2D	590988726
N0	2019	DRW	AX-94962360	2D	596914793	1.31323e-07	0.185338	0.000543842	TraesCS2D02G503000	TraesCS2D02G503000.1	596911132	596917719	plasma membrane H+-ATPase	951	20		99.35				N60	2018	DRW	AX-94962360	2D	596914793	1.354e-06	0.160993	0.000812278	TraesCS2D02G503000	TraesCS2D02G503000.1	596917719	596911132	TraesCS2D02G503000.1	plasma membrane H+-ATPase	951	20		99.35					N120	2018	DRW	AX-95190381	2D	591027900
N0	2019	DRW	AX-95025579	2D	596915118	1.36451e-06	0.173226	0.000726833	TraesCS2D02G503000	TraesCS2D02G503000.1	596911132	596917719	plasma membrane H+-ATPase	951	20		99.35				N60	2019	DRW	AX-94962360	2D	596914793	9.50093e-08	0.113502	0.000900118	TraesCS2D02G503000	TraesCS2D02G503000.1	596917719	596911132	TraesCS2D02G503000.1										N120	2019	DRW	AX-95190381	2D	591027900
N0	2019	DRW	AX-94829391	2D	601212171	4.62156e-06	0.167006	0.00132681	TraesCS2D02G507800	TraesCS2D02G507800.1	601211912	601215051	Nuclease S1	290	20		94.89				N60	2018	DRW	AX-94677916	2D	598745847	3.22582e-06	0.156421	0.00122246	TraesCS2D02G504300	TraesCS2D02G504300.1	598748049	598745257	TraesCS2D02G504300.1	G-type lectin S-receptor-like serine/threonine-protein kinase SD2-5	460	20		90.81					N120	2019	DRW	AX-94806968	2D	593898133
N0	2019	DRW	AX-94786006	2D	610277424	2.81884e-06	0.169519	0.00102714	ENSRNA050010430	ENSRNA050010430-T1	610276502	610276573									N60	2019	DRW	AX-94677916	2D	598745847	4.2746e-06	0.0920979	0.00168718	TraesCS2D02G504300	TraesCS2D02G504300.1	598748049	598745257	TraesCS2D02G504300.1	G-type lectin S-receptor-like serine/threonine-protein kinase SD2-5	460	20		90.81					N120	2018	DRW	AX-95018936	2D	595159320
N0	2019	DRW	AX-94422387	2D	611529920	3.02113e-07	0.181002	0.000543842	TraesCS2D02G522900	TraesCS2D02G522900.1	611527172	611530514	uncharacterized protein LOC109754951	378	20		70.53				N60	2018	DRW	AX-94829391	2D	601212171	1.45754e-06	0.160604	0.000812278	TraesCS2D02G507800	TraesCS2D02G507800.1	601215051	601211912	TraesCS2D02G507800.1	Nuclease S1	290	20		94.89					N120	2019	DRW	AX-95018936	2D	595159320
N0	2018	DRW	AX-94723353	2D	613324129	3.14e-06	0.17767	0.00272085													N60	2019	DRW	AX-94829391	2D	601212171	2.21772e-06	0.0957399	0.00140071	TraesCS2D02G507800	TraesCS2D02G507800.1	601215051	601211912	TraesCS2D02G507800.1										N120	2018	DRW	AX-94457170	2D	596252217
N0	2019	DRW	AX-94492566	2D	614734787	2.04676e-06	0.171152	0.000820911	TraesCS2D02G526100	TraesCS2D02G526100.1	614734514	614735302	predicted protein	72	20	1.12093e-44	82.31				N60	2018	DRW	AX-94799671	2D	608756380	2.65196e-06	0.157449	0.00114203	TraesCS2D02G518700	TraesCS2D02G518700.3	608767526	608755165	TraesCS2D02G518700.3	protein TSS-like	1132	20		95.67					N120	2019	DRW	AX-94982994	2D	596914535
N0	2019	DRW	AX-94653854	2D	615124844	1.22492e-06	0.17378	0.000725306	TraesCS2D02G527400	TraesCS2D02G527400.1	615120079	615120787	predicted protein	59	20	1.06979e-23	65.06				N60	2019	DRW	AX-94799671	2D	608756380	3.79759e-06	0.092753	0.00168718	TraesCS2D02G518700	TraesCS2D02G518700.3	608767526	608755165	TraesCS2D02G518700.3	protein TSS-like	1132	20		95.67					N120	2018	DRW	AX-94962360	2D	596914793
N0	2019	DRW	AX-94761585	2D	616525428	5.06838e-07	0.178323	0.000543842	TraesCS2D02G529000	TraesCS2D02G529000.1	616525223	616530794	transcription factor TGAL6 isoform X1	425	20		83.24				N60	2018	DRW	AX-94786006	2D	610277424	6.76496e-07	0.164672	0.000582648	TraesCS2D02G521400	TraesCS2D02G521400.1	610282317	610276851	TraesCS2D02G521400.1	3-oxoacyl-[acyl-carrier-protein] synthase III, chloroplastic	406	20		93.78					N120	2019	DRW	AX-95025579	2D	596915118
N0	2019	DRW	AX-95017520	2D	617052069	1.21161e-06	0.173836	0.000725306	TraesCS2D02G530600	TraesCS2D02G530600.1	617051125	617054041	chalcone synthase	478	20		99.59				N60	2019	DRW	AX-94786006	2D	610277424	1.58716e-06	0.0976046	0.00126336	TraesCS2D02G521400	TraesCS2D02G521400.1	610282317	610276851	TraesCS2D02G521400.1	3-oxoacyl-[acyl-carrier-protein] synthase III, chloroplastic	406	20		93.78					N120	2018	DRW	AX-94677916	2D	598745847
N0	2019	DRW	AX-94998421	2D	642101057	1.87287e-06	0.171605	0.000812495	TraesCS2D02G579900	TraesCS2D02G579900.1	642100272	642101692	predicted protein	210	20	3.31735e-159	70.63				N60	2019	DRW	AX-94389929	2D	611212027	4.98639e-06	0.0912461	0.00168718															N120	2018	DRW	AX-94829391	2D	601212171
N0	2019	DRW	AX-94695716	2D	702726797	4.38209e-06	0.167276	0.00132447													N60	2018	DRW	AX-94492566	2D	614734787	3.38426e-06	0.156169	0.00123317	TraesCS2D02G526100	TraesCS2D02G526100.1	614735302	614734514	TraesCS2D02G526100.1	predicted protein	72	20	1.12169e-44	82.31					N120	2018	DRW	AX-94799671	2D	608756380
N0	2019	DRW	AX-95209517	6B	332435170	4.47363e-06	0.167171	0.00132447	TraesCS6B02G223100	TraesCS6B02G223100.1	331033701	331052537	phosphoenolpyruvate carboxylase 1	968	20		95.51				N60	2019	DRW	AX-94497355	2D	616503726	2.6894e-06	0.0946675	0.00141552															N120	2019	DRW	AX-94786006	2D	610277424
N0	2019	DRW	AX-94676800	7A	376797697	7.64732e-07	0.176201	0.000658643	TraesCS7A02G293700	TraesCS7A02G293700.1	376869867	376870968	calcium/calmodulin-regulated receptor-like kinase 2	133	13	5.03766e-95	61.25				N60	2018	DRW	AX-94761585	2D	616525428	8.58059e-07	0.163409	0.000677438	TraesCS2D02G529000	TraesCS2D02G529000.1	616530794	616525223	TraesCS2D02G529000.1	transcription factor TGAL6 isoform X1	425	20		83.24					N120	2018	DRW	AX-94422387	2D	611529920
N0	2018	DSW	AX-95681807	1A	85424075	6.48641e-07	0.212695	0.00031784	TraesCS1A02G092900	TraesCS1A02G092900.1	85344049	85346466	40S ribosomal protein S4	265	20		96.67				N60	2019	DRW	AX-95017520	2D	617052069	4.00599e-06	0.0924571	0.00168718															N120	2019	DRW	AX-94422387	2D	611529920
N0	2018	DSW	AX-94607905	2A	571213772	3.013e-06	0.204967	0.000920812	TraesCS2A02G337600	TraesCS2A02G337600.1	571147779	571149443	transmembrane protein	378	20		80.6				N60	2018	DRW	AX-94998421	2D	642101057	1.76263e-06	0.1596	0.000878904	TraesCS2D02G579900	TraesCS2D02G579900.1	642101692	642100272	TraesCS2D02G579900.1	predicted protein	210	20	3.3196e-159	70.63					N120	2018	DRW	AX-94723353	2D	613324129
N0	2019	DSW	AX-94607905	2A	571213772	3.16555e-06	0.118384	0.00157844	TraesCS2A02G337700	TraesCS2A02G337700.1	571149635	571150423	non-specific lipid-transfer protein-like protein At2g13820	196	20	7.47188e-134	68.27				N60	2018	DRW	AX-94695716	2D	702726797	1.97082e-06	0.159012	0.000933575															N120	2018	DRW	AX-94492566	2D	614734787
N0	2018	DSW	AX-94572349	2A	613818675	3.37949e-07	0.216006	0.000280325	TraesCS2A02G371400	TraesCS2A02G371400.1	613874612	613877035	salutaridine reductase	306	20		85.07				N60	2019	DRW	AX-94528509	3B	700456235	1.19048e-06	0.0992118	0.00121058	TraesCS3B02G458100	TraesCS3B02G458100.1	700391559	700365865	TraesCS3B02G458100.1	THO complex subunit 2-like	1783	20		98.11					N120	2019	DRW	AX-94653854	2D	615124844
									TraesCS2A02G371500	TraesCS2A02G371500.1	613877282	613880676	short-chain dehydrogenase/reductase 2b-like	335	20		89.18				N60	2018	DRW	AX-94885078	5B	347102636	2.99779e-06	0.156806	0.00118338	ENSRNA050022730	ENSRNA050022730-T1	347397400	347397245	ENSRNA050022730-T1										N120	2019	DRW	AX-94967993	2D	616150963
N0	2018	DSW	AX-95003878	2A	714339065	3.82012e-07	0.215382	0.000280325	TraesCS2A02G473100	TraesCS2A02G473100.1	714333058	714339264	unnamed protein product	442	20		92.18				N60	2018	DRW	AX-94676800	7A	376797697	2.92538e-06	0.156934	0.00118338	TraesCS7A02G293600	TraesCS7A02G293600.1	376618681	376608544	TraesCS7A02G293600.1	bifunctional nuclease 2 isoform X1	331	20		96.07					N120	2018	DRW	AX-94761585	2D	616525428
N0	2018	DSW	AX-94735094	2A	714339131	3.67137e-07	0.215585	0.000280325	TraesCS2A02G473101	TraesCS2A02G473100.2	714333058	714339264	unnamed protein product	443	20		92.08				N60	2018	DSW	AX-94425305	2A	62271435	1.52469e-06	0.122638	0.00162722	TraesCS2A02G110400	TraesCS2A02G110400.1	62268054	62265320	TraesCS2A02G110400.1	pentatricopeptide repeat-containing protein At3g18020	733	20		74.77					N120	2019	DRW	AX-95017520	2D	617052069
N0	2018	DSW	AX-95162328	2A	745066946	1.39624e-06	0.208825	0.000472428	TraesCS2A02G523800	TraesCS2A02G523800.1	745066412	745067032	predicted protein	72	20	4.04752e-47	82.85													TraesCS2A02G110500	TraesCS2A02G110500.1	62278258	62277260	TraesCS2A02G110500.1	60S ribosomal protein L22-2	140	20	5.5985e-96	89.77					N120	2018	DRW	AX-94998421	2D	642101057
N0	2018	DSW	AX-95160829	2B	718589452	4.55097e-07	0.214493	0.000280325	TraesCS2B02G523900	TraesCS2B02G523900.1	718585803	718592693	NB-LRR protein	1069	20		81.02				N60	2019	DSW	AX-94607905	2A	571213772	2.22802e-06	0.267539	0.00150773	TraesCS2A02G337700	TraesCS2A02G337700.1	571150423	571149635	TraesCS2A02G337700.1	non-specific lipid-transfer protein-like protein At2g13820	196	20	7.47695e-134	68.27					N120	2018	DRW	AX-94695716	2D	702726797
N0	2018	DSW	AX-94936214	2D	571540374	4.94925e-06	0.202492	0.00126727	TraesCS2D02G465700	TraesCS2D02G465700.1	571537244	571538245	glycine rich protein	144	6	3.44223e-18	76.63				N60	2019	DSW	AX-94807563	2A	709713160	3.93107e-06	0.264977	0.00177347	TraesCS2A02G464600	TraesCS2A02G464600.1	709861043	709858325	TraesCS2A02G464600.1	NBS-LRR disease resistance protein	778	20		84.81					N120	2019	DRW	AX-94695716	2D	702726797
									TraesCS2D02G465800	TraesCS2D02G465800.2, TraesCS2D02G465800.1	571539921	571542562	tRNA (guanine-N(7)-)-methyltransferase	322	20		83.25				N60	2018	DSW	AX-94923560	2A	729858414	6.81526e-07	0.127096	0.00162722	TraesCS2A02G501900	TraesCS2A02G501900.1	729858636	729852393	TraesCS2A02G501900.1	predicted protein	410	20		90.37					N120	2019	DRW	AX-94525439	5A	710357894
N0	2018	DSW	AX-95080634	2D	572952419	4.63983e-06	0.202814	0.00122105	TraesCS2D02G468200	TraesCS2D02G468200.1	572951850	572954375	tRNA (guanine-N(7)-)-methyltransferase	285	20		92.31				N60	2019	DSW	AX-94923560	2A	729858414	3.45817e-06	0.265554	0.00177347	TraesCS2A02G501900	TraesCS2A02G501900.1	729858636	729852393	TraesCS2A02G501900.1										N120	2018	DRW	AX-94676800	7A	376797697
N0	2018	DSW	AX-94887553	2D	580238575	1.63141e-07	0.219725	0.000280325	TraesCS2D02G479500	TraesCS2D02G479500.1	580235096	580238874	polyphenol oxidase	577	20		95.5				N60	2018	DSW	AX-94681458	2A	740012575	5.20529e-06	0.115898	0.00246575	TraesCS2A02G516200	TraesCS2A02G516200.1	740013346	740011258	TraesCS2A02G516200.1	(+)-neomenthol dehydrogenase-like	282	20		77.55					N120	2019	DRW	AX-94676800	7A	376797697
N0	2019	DSW	AX-94887553	2D	580238575	5.79419e-08	0.140338	0.000274471	TraesCS2D02G479501	TraesCS2D02G479500.2	580235096	580238874	Protein CutA 1, chloroplastic	177	20	8.46474e-125	91.24													TraesCS2A02G514400	TraesCS2A02G514400.3	738991665	738985582	TraesCS2A02G514400.3	probable E3 ubiquitin-protein ligase HIP1 isoform X1	669	20		93.93					N120	2019	DSW	AX-94607905	2A	571213772
N0	2018	DSW	AX-94687989	2D	582811791	3.95869e-06	0.203605	0.00108195	TraesCS2D02G480600	TraesCS2D02G480600.1	582868917	582872586	putative HVA22-like protein g	192	20	8.89489e-136	77.71				N60	2019	DSW	AX-94681458	2A	740012575	5.1766e-06	0.263739	0.00188959	TraesCS2A02G516200	TraesCS2A02G516200.1	740013346	740011258	TraesCS2A02G516200.1	(+)-neomenthol dehydrogenase-like	304	20		81.64					N120	2018	DSW	AX-94807563	2A	709713160
N0	2018	DSW	AX-94828757	2D	584508068	4.73422e-07	0.214292	0.000280325	TraesCS2D02G481300	TraesCS2D02G481300.1	584521111	584524919	putative disease resistance protein At1g50180 isoform X1	957	20		67.63													TraesCS2A02G514400	TraesCS2A02G514400.3	738991665	738985582	TraesCS2A02G514400.3	probable E3 ubiquitin-protein ligase HIP1 isoform X1	669	20		93.93					N120	2019	DSW	AX-94807563	2A	709713160
									TraesCS2D02G481400	TraesCS2D02G481400.1	584526580	584527414	predicted protein	86	20	1.96474e-55	79.76				N60	2019	DSW	AX-94405090	2B	569843303	3.82957e-06	0.265095	0.00177347	TraesCS2B02G401500	TraesCS2B02G401500.2	569981786	569976020	TraesCS2B02G401500.2	Beta-glucosidase 16	508	20		94.55					N120	2019	DSW	AX-95003878	2A	714339065
N0	2019	DSW	AX-94474729	2D	584545802	5.21856e-06	0.115692	0.00226529	TraesCS2D02G481800	TraesCS2D02G481800.1	584542725	584545905	Anthocyanidin reductase	333	20		87.36				N60	2018	DSW	AX-95203088	2B	613322090	1.47725e-06	0.122812	0.00162722	TraesCS2B02G426600	TraesCS2B02G426600.1	613234917	613205484	TraesCS2B02G426600.1										N120	2019	DSW	AX-94500178	2A	716457933
N0	2018	DSW	AX-94835810	2D	584799948	1.11549e-07	0.221674	0.000280325	TraesCS2D02G482500	TraesCS2D02G482500.1,TraesCS2D02G482500.3,TraesCS2D02G482500.2, TraesCS2D02G482500.4	584799573	584804705	predicted protein	905	20		88.08				N60	2019	DSW	AX-95203088	2B	613322090	4.31703e-06	0.264555	0.00185907	TraesCS2B02G426600	TraesCS2B02G426600.1	613234917	613205484	TraesCS2B02G426600.1	subtilisin-like protease SBT1.7	744	20		82.02					N120	2019	DSW	AX-94681458	2A	740012575
N0	2019	DSW	AX-94835810	2D	584799948	6.14975e-07	0.127291	0.000647364	TraesCS2D02G482500	TraesCS2D02G482500.1,TraesCS2D02G482500.3,TraesCS2D02G482500.2, TraesCS2D02G482500.4	584799573	584804705	predicted protein	874	20		90.74				N60	2019	DSW	AX-94855592	2B	722325249	3.6453e-06	0.265317	0.00177347	TraesCS2B02G527800	TraesCS2B02G527800.1	722326595	722324948	TraesCS2B02G527800.1	probable amino acid permease 7	484	20		85.01					N120	2018	DSW	AX-94705680	2B	598802253
N0	2018	DSW	AX-95223893	2D	584861391	1.08642e-07	0.22181	0.000280325	TraesCS2D02G482800	TraesCS2D02G482800.1	584861189	584864531									N60	2018	DSW	AX-94601746	2B	743105753	3.80314e-06	0.117614	0.00214196	TraesCS2B02G546300	TraesCS2B02G546300.1	743331453	743328441	TraesCS2B02G546300.1	unnamed protein product	617	20		69					N120	2018	DSW	AX-95203088	2B	613322090
N0	2019	DSW	AX-95223893	2D	584861391	7.56684e-07	0.126157	0.000651712	TraesCS2D02G482800	TraesCS2D02G482800.1	584861189	584864531	tRNA (guanine(10)-N2)-methyltransferase homolog	475	20		94.03				N60	2018	DSW	AX-94714537	2B	754553119	2.06108e-06	0.120977	0.00162722	TraesCS2B02G561800	TraesCS2B02G561800.2	754555654	754553095	TraesCS2B02G561800.2	unnamed protein product	761	20		66.98					N120	2019	DSW	AX-95203088	2B	613322090
N0	2018	DSW	AX-95003296	2D	586331032	6.70973e-07	0.212524	0.00031784	TraesCS2D02G485600	TraesCS2D02G485600.1	586329940	586331902	unnamed protein product	598	20	2.83544e-154	62.13				N60	2019	DSW	AX-94984781	2D	571080777	3.67584e-06	0.265279	0.00177347	TraesCS2D02G465000	TraesCS2D02G465000.1	571081261	571072080	TraesCS2D02G465000.1	serine/threonine-protein phosphatase 6 regulatory subunit 3-like	782	20		94.4					N120	2018	DSW	AX-94601746	2B	743105753
N0	2019	DSW	AX-95003296	2D	586331032	2.56424e-07	0.132094	0.00060734	TraesCS2D02G485601	TraesCS2D02G485600.2	586329940	586331902									N60	2019	DSW	AX-94409119	2D	571537083	3.78833e-06	0.265143	0.00177347	TraesCS2D02G465800	TraesCS2D02G465800.1	571542562	571539921	TraesCS2D02G465800.1	tRNA (guanine-N(7)-)-methyltransferase	322	20		83.25					N120	2019	DSW	AX-94409119	2D	571537083
N0	2018	DSW	AX-94477325	2D	586572446	3.52152e-07	0.215797	0.000280325	TraesCS2D02G486000	TraesCS2D02G486000.1	586571354	586575253									N60	2019	DSW	AX-94469785	2D	576749639	8.80338e-08	0.282353	0.000385771	TraesCS2D02G473100	TraesCS2D02G473100.1	576853182	576849490	TraesCS2D02G473100.1	uncharacterized protein LOC109750924	433	20		85.81					N120	2018	DSW	AX-94469785	2D	576749639
N0	2019	DSW	AX-94477325	2D	586572446	1.3293e-06	0.123085	0.000899559	TraesCS2D02G486001	TraesCS2D02G486000.2	586571354	586575253	uncharacterized protein LOC109744903	387	20		80.8				N60	2018	DSW	AX-94887553	2D	580238575	4.73485e-06	0.116415	0.00236094	TraesCS2D02G479500	TraesCS2D02G479500.1	580238874	580235096	TraesCS2D02G479500.1	Protein CutA 1, chloroplastic	177	20	8.47048e-125	91.24					N120	2019	DSW	AX-94887553	2D	580238575
N0	2018	DSW	AX-95197137	2D	586839201	2.53964e-07	0.217462	0.000280325	TraesCS2D02G486400	TraesCS2D02G486400.1	586841634	586846982	receptor-like serine/threonine-protein kinase SD1-8	823	20		78.02				N60	2019	DSW	AX-94887553	2D	580238575	4.06292e-07	0.275294	0.000549887	TraesCS2D02G479500	TraesCS2D02G479500.1	580238874	580235096	TraesCS2D02G479500.1										N120	2019	DSW	AX-94590107	2D	580388535
N0	2019	DSW	AX-95197137	2D	586839201	1.26703e-06	0.123346	0.000899559	TraesCS2D02G486401	TraesCS2D02G486400.2	586841634	586846982									N60	2019	DSW	AX-94590107	2D	580388535	1.82106e-06	0.268453	0.00132714	TraesCS2D02G479900	TraesCS2D02G479900.2	580391168	580385880	TraesCS2D02G479900.2	kinesin-like protein KIN-14H	593	20		98.48					N120	2018	DSW	AX-94735141	2D	581570385
N0	2018	DSW	AX-94525577	2D	587107149	2.78732e-07	0.216988	0.000280325	TraesCS2D02G486999	TraesCS2D02G487000.0	587106896	587107595									N60	2018	DSW	AX-94735141	2D	581570385	1.31056e-06	0.123474	0.00162722	TraesCS2D02G480200	TraesCS2D02G480200.1	581526532	581523421	TraesCS2D02G480200.1	unnamed protein product	791	20		88.82					N120	2019	DSW	AX-94735141	2D	581570385
N0	2019	DSW	AX-94525577	2D	587107149	1.43486e-07	0.135301	0.000453128	TraesCS2D02G487000	TraesCS2D02G487000.1	587106896	587107595	predicted protein	103	20	2.11417e-52	89.04				N60	2019	DSW	AX-94735141	2D	581570385	5.18571e-06	0.263731	0.00188959	TraesCS2D02G480200	TraesCS2D02G480200.1	581526532	581523421	TraesCS2D02G480200.1										N120	2018	DSW	AX-94835810	2D	584799948
N0	2018	DSW	AX-94702180	2D	587292781	5.34038e-07	0.213681	0.000297616	TraesCS2D02G487700	TraesCS2D02G487700.1	587282608	587293147	putative kinesin motor domain-containing protein	1279	20		96.43				N60	2019	DSW	AX-94474729	2D	584545802	1.54356e-06	0.269203	0.00121864	TraesCS2D02G481800	TraesCS2D02G481800.1	584545905	584542725	TraesCS2D02G481800.1	Anthocyanidin reductase	333	20		87.36					N120	2019	DSW	AX-94835810	2D	584799948
N0	2019	DSW	AX-94702180	2D	587292781	6.05725e-07	0.127374	0.000647364	TraesCS2D02G487701	TraesCS2D02G487700.2	587282608	587293147									N60	2018	DSW	AX-94835810	2D	584799948	2.57184e-06	0.119759	0.00187428	TraesCS2D02G482500	TraesCS2D02G482500.4	584804705	584799573	TraesCS2D02G482500.4	predicted protein	905	20		88.08					N120	2018	DSW	AX-95223893	2D	584861391
N0	2018	DSW	AX-94946876	2D	587697749	8.71521e-07	0.211201	0.000344033	TraesCS2D02G488200	TraesCS2D02G488200.1	587697352	587701032	plastoglobulin 34kD	293	20		89.1				N60	2019	DSW	AX-94835810	2D	584799948	1.48982e-07	0.279915	0.000385771	TraesCS2D02G482500	TraesCS2D02G482500.4	584804705	584799573	TraesCS2D02G482500.4	predicted protein	874	20		90.74					N120	2019	DSW	AX-95223893	2D	584861391
N0	2018	DSW	AX-94487982	2D	588675894	2.44623e-07	0.217654	0.000280325	TraesCS2D02G489700	TraesCS2D02G489700.1	588676152	588677693	WRKY45-like transcription factor	293	20		86.85				N60	2018	DSW	AX-95223893	2D	584861391	1.42653e-06	0.123005	0.00162722	TraesCS2D02G482800	TraesCS2D02G482800.1	584864531	584861189	TraesCS2D02G482800.1	tRNA (guanine(10)-N2)-methyltransferase homolog	475	20		94.03					N120	2019	DSW	AX-95197137	2D	586839201
N0	2019	DSW	AX-94487982	2D	588675894	4.22922e-07	0.129343	0.000647364	TraesCS2D02G489701	TraesCS2D02G489700.2	588676152	588677693									N60	2019	DSW	AX-95223893	2D	584861391	1.11826e-07	0.281243	0.000385771	TraesCS2D02G482800	TraesCS2D02G482800.1	584864531	584861189	TraesCS2D02G482800.1										N120	2019	DSW	AX-94525577	2D	587107149
N0	2019	DSW	AX-94646857	2D	590930091	2.0604e-06	0.120707	0.00114825													N60	2019	DSW	AX-95003296	2D	586331032	6.23198e-07	0.273334	0.000677921	TraesCS2D02G485600	TraesCS2D02G485600.1	586331902	586329940	TraesCS2D02G485600.1	unnamed protein product	598	20	2.83736e-154	62.13					N120	2019	DSW	AX-94702180	2D	587292781
N0	2018	DSW	AX-95190381	2D	591027900	3.98507e-07	0.215167	0.000280325	TraesCS2D02G493700	TraesCS2D02G493700.1	591027189	591031752									N60	2019	DSW	AX-94477325	2D	586572446	1.95458e-07	0.278661	0.000385771	TraesCS2D02G486000	TraesCS2D02G486000.1	586575253	586571354	TraesCS2D02G486000.1	uncharacterized protein LOC109744903	387	20		80.8					N120	2019	DSW	AX-94946876	2D	587697749
N0	2019	DSW	AX-95190381	2D	591027900	2.39743e-08	0.145272	0.000227133	TraesCS2D02G493700	TraesCS2D02G493700.1	591027189	591031752	serine-threonine protein kinase	342	20		95.64				N60	2019	DSW	AX-95197137	2D	586839201	2.03594e-07	0.278473	0.000385771	TraesCS2D02G486400	TraesCS2D02G486400.1	586846982	586841634	TraesCS2D02G486400.1	receptor-like serine/threonine-protein kinase SD1-8	823	20		78.02					N120	2019	DSW	AX-94487982	2D	588675894
N0	2018	DSW	AX-94643884	2D	592789155	9.76442e-07	0.210627	0.000370033	TraesCS2D02G496400	TraesCS2D02G496400.1,TraesCS2D02G496400.3,TraesCS2D02G496400.2	592782033	592789444	protein SON-like	1012	20		96.72				N60	2019	DSW	AX-94525577	2D	587107149	7.5089e-07	0.272483	0.000711393	TraesCS2D02G487000	TraesCS2D02G487000.1	587107595	587106896	TraesCS2D02G487000.1	predicted protein	103	20	2.1156e-52	89.04					N120	2019	DSW	AX-94503159	2D	590067221
N0	2018	DSW	AX-94935650	2D	593270740	3.99707e-06	0.203557	0.00108195	TraesCS2D02G497400	TraesCS2D02G497400.1,TraesCS2D02G497400.2	593270400	593275755	molybdopterin biosynthesis protein CNX1	659	20		94.96				N60	2019	DSW	AX-94487982	2D	588675894	6.44003e-07	0.273184	0.000677921	TraesCS2D02G489700	TraesCS2D02G489700.1	588677693	588676152	TraesCS2D02G489700.1	WRKY45-like transcription factor	293	20		86.85					N120	2018	DSW	AX-95254658	2D	590988726
N0	2018	DSW	AX-94457170	2D	596252217	3.74622e-06	0.20388	0.00107551	TraesCS2D02G502700	TraesCS2D02G502700.2	596252069	596254635	Adenine nucleotide alpha hydrolases-like superfamily protein	164	20	1.06546e-118	77.97				N60	2019	DSW	AX-94503159	2D	590067221	4.92309e-06	0.263965	0.00188959	TraesCS2D02G491600	TraesCS2D02G491600.1	590067307	590063031	TraesCS2D02G491600.1	probable LRR receptor-like serine/threonine-protein kinase At3g47570	1100	20		84.29					N120	2019	DSW	AX-95190381	2D	591027900
N0	2019	DSW	AX-94457170	2D	596252217	1.07528e-06	0.12424	0.000848933	TraesCS2D02G502700	TraesCS2D02G502700.1,TraesCS2D02G502700.3	596252069	596254635									N60	2019	DSW	AX-95190381	2D	591027900	2.90423e-07	0.276836	0.000458577	TraesCS2D02G493700	TraesCS2D02G493700.1	591031752	591027189	TraesCS2D02G493700.1	serine-threonine protein kinase	342	20		95.64					N120	2018	DSW	AX-95018936	2D	595159320
N0	2018	DSW	AX-94962360	2D	596914793	5.59418e-08	0.225228	0.000280325	TraesCS2D02G503000	TraesCS2D02G503000.1	596911132	596917719									N60	2018	DSW	AX-95018936	2D	595159320	1.9669e-06	0.121234	0.00162722	TraesCS2D02G500500	TraesCS2D02G500500.1	595161251	595157820	TraesCS2D02G500500.1	predicted protein	810	20		86.03					N120	2019	DSW	AX-95018936	2D	595159320
N0	2019	DSW	AX-94962360	2D	596914793	6.87233e-07	0.126683	0.000651084	TraesCS2D02G503001	TraesCS2D02G503000.2	596911132	596917719									N60	2019	DSW	AX-94457170	2D	596252217	8.99696e-07	0.271658	0.000774883	TraesCS2D02G502700	TraesCS2D02G502700.2	596254635	596252069	TraesCS2D02G502700.2	Adenine nucleotide alpha hydrolases-like superfamily protein	140	20	2.00282e-97	76.66					N120	2019	DSW	AX-94457170	2D	596252217
N0	2019	DSW	AX-95025579	2D	596915118	5.26032e-06	0.115649	0.00226529	TraesCS2D02G503000	TraesCS2D02G503000.1	596911132	596917719	plasma membrane H+-ATPase	951	20		99.35				N60	2018	DSW	AX-94982994	2D	596914535	3.84349e-06	0.117556	0.00214196	TraesCS2D02G503000	TraesCS2D02G503000.1	596917719	596911132	TraesCS2D02G503000.1	plasma membrane H+-ATPase	951	20		99.35					N120	2018	DSW	AX-94982994	2D	596914535
N0	2018	DSW	AX-94829391	2D	601212171	7.55574e-07	0.211923	0.000326608	TraesCS2D02G507800	TraesCS2D02G507800.1	601211912	601215051	Nuclease S1	290	20		94.89				N60	2018	DSW	AX-94962360	2D	596914793	3.02773e-06	0.118863	0.00191231	TraesCS2D02G503001	TraesCS2D02G503000.2	596911132	596917719	TraesCS2D02G503000.2										N120	2019	DSW	AX-94962360	2D	596914793
N0	2019	DSW	AX-94829391	2D	601212171	1.8213e-06	0.121375	0.00108733	TraesCS2D02G507801	TraesCS2D02G507800.2	601211912	601215051									N60	2019	DSW	AX-94962360	2D	596914793	4.98349e-06	0.26391	0.00188959	TraesCS2D02G503001	TraesCS2D02G503000.2	596911132	596917719	TraesCS2D02G503000.2										N120	2018	DSW	AX-95025579	2D	596915118
N0	2018	DSW	AX-95142803	2D	601600533	8.07038e-07	0.21159	0.00033243	TraesCS2D02G508800	TraesCS2D02G508800.3	601596293	601602239	predicted protein	665	20		95.41				N60	2018	DSW	AX-94786006	2D	610277424	3.18797e-07	0.131331	0.00162722	ENSRNA050010430	ENSRNA050010430-T1	610276502	610276573	ENSRNA050010430-T1										N120	2019	DSW	AX-95025579	2D	596915118
N0	2018	DSW	AX-94799671	2D	608756380	1.34793e-06	0.209002	0.000472428	TraesCS2D02G518700	TraesCS2D02G518700.1,TraesCS2D02G518700.3,TraesCS2D02G518700.2	608755165	608767526	protein TSS-like	1770	20		95.49				N60	2018	DSW	AX-94695716	2D	702726797	2.94248e-06	0.11902	0.00191231															N120	2019	DSW	AX-94829391	2D	601212171
N0	2018	DSW	AX-95104284	2D	611160596	1.73434e-06	0.207735	0.000566592	TraesCS2D02G522400	TraesCS2D02G522400.1	611159193	611164149	predicted protein	732	20		96.95				N60	2019	DSW	AX-94695716	2D	702726797	2.69106e-06	0.266686	0.00169967															N120	2019	DSW	AX-94799671	2D	608756380
N0	2018	DSW	AX-94389929	2D	611212027	3.25006e-06	0.204589	0.000962222	TraesCS2D02G522500	TraesCS2D02G522500.1	611211965	611212984	S-norcoclaurine synthase	165	20	9.25015e-118	77.84				N60	2018	DSW	AX-94525439	5A	710357894	4.32555e-06	0.116909	0.00227668	TraesCS5A02G558900	TraesCS5A02G558900.1	709676514	709674687	TraesCS5A02G558900.1	probable RNA-binding protein EIF1AD	160	20	4.37845e-116	77.68					N120	2018	DSW	AX-94422387	2D	611529920
N0	2018	DSW	AX-94723353	2D	613324129	1.94087e-06	0.20717	0.000612925	TraesCS2D02G525000	TraesCS2D02G525000.1	613322322	613324280	predicted protein	652	20		79.58				N60	2018	DSW	AX-94885078	5B	347102636	1.18649e-06	0.124023	0.00162722	ENSRNA050022730	ENSRNA050022730-T1	347397400	347397245	ENSRNA050022730-T1										N120	2018	DSW	AX-94695716	2D	702726797
N0	2018	DSW	AX-94492566	2D	614734787	4.58813e-07	0.214451	0.000280325	TraesCS2D02G526100	TraesCS2D02G526100.1	614734514	614735302	predicted protein	72	20	1.12093e-44	82.31				N60	2018	DSW	AX-94676800	7A	376797697	7.99756e-07	0.126208	0.00162722	TraesCS7A02G293700	TraesCS7A02G293700.1	376870968	376869867	TraesCS7A02G293700.1	calcium/calmodulin-regulated receptor-like kinase 2	133	13	5.04108e-95	61.25					N120	2019	DSW	AX-94528509	3B	700456235
N0	2019	DSW	AX-94492566	2D	614734787	2.7305e-06	0.119183	0.00143715	TraesCS2D02G526101	TraesCS2D02G526100.2	614734514	614735302									N60	2019	DTF	AX-94707079	3A	445903823	1.05902e-09	0.281221	3.34438e-06	TraesCS3A02G238500	TraesCS3A02G238500.1	445875406	445871729	TraesCS3A02G238500.1	E2F/DP family winged-helix DNA-binding domain-containing protein	177	20	1.00042e-123	94.18					N120	2019	DSW	AX-95209517	6B	332435170
N0	2019	DSW	AX-94653854	2D	615124844	5.34814e-07	0.128055	0.000647364													N60	2019	DTF	AX-95259763	3B	227927321	3.05307e-07	0.253887	0.00036156	TraesCS3B02G199300	TraesCS3B02G199300.1	228089584	228088384	TraesCS3B02G199300.1	AWPM-19-like family protein	170	20	6.59241e-121	84.57					N120	2018	DSW	AX-94676800	7A	376797697
N0	2018	DSW	AX-94967993	2D	616150963	1.32634e-06	0.209084	0.000472428	TraesCS2D02G528500	TraesCS2D02G528500.2,TraesCS2D02G528500.1	616149955	616155065	lipoxygenase 1	884	20		93.93				N60	2018	DTF	AX-95136655	3B	234490336	1.53462e-06	0.117489	0.00363474	TraesCS3B02G201300	TraesCS3B02G201300.1	233224384	233224014	TraesCS3B02G201300.1	protein DEHYDRATION-INDUCED 19-like	82	20	3.14737e-46	81.7					N120	2018	DTF	AX-94707079	3A	445903823
N0	2018	DSW	AX-94497355	2D	616503726	6.45132e-07	0.212723	0.00031784	TraesCS2D02G528800	TraesCS2D02G528800.1	616503505	616511589	DNA polymerase I A, chloroplastic-like	1095	20		93.33				N60	2019	DTF	AX-95136655	3B	234490336	2.46354e-10	0.288435	2.33396e-06	TraesCS3B02G201300	TraesCS3B02G201300.1	233224384	233224014	TraesCS3B02G201300.1										N120	2019	DTF	AX-94707079	3A	445903823
N0	2018	DSW	AX-95148777	2D	641963364	3.5574e-07	0.215745	0.000280325	TraesCS2D02G579500	TraesCS2D02G579500.1	641960701	641963851	putative glutathione S-transferase GSTF1	219	20	3.22551e-164	90.74				N60	2019	DTF	AX-94723497	3B	235136602	2.69901e-06	0.243677	0.00196695	TraesCS3B02G201400	TraesCS3B02G201400.1	235859522	235852301	TraesCS3B02G201400.1	50S ribosomal protein L3-2, chloroplastic	232	20	2.68622e-172	85.42					N120	2018	DTF	AX-95259763	3B	227927321
N0	2018	DSW	AX-94998421	2D	642101057	7.58431e-07	0.211904	0.000326608	TraesCS2D02G579900	TraesCS2D02G579900.1	642100272	642101692	predicted protein	210	20	3.31735e-159	70.63				N60	2019	DTF	AX-95198989	3B	446259758	8.02548e-10	0.282587	3.34438e-06	TraesCS3B02G276400	TraesCS3B02G276400.1	446176849	446174984	TraesCS3B02G276400.1	Tetratricopeptide repeat (TPR)-like superfamily protein	621	20		87.09					N120	2019	DTF	AX-95259763	3B	227927321
N0	2019	DSW	AX-94998421	2D	642101057	1.83632e-06	0.121331	0.00108733	TraesCS2D02G579901	TraesCS2D02G579900.2	642100272	642101692									N60	2019	DTF	AX-95628793	3B	453662271	3.44775e-06	0.242542	0.00203941	TraesCS3B02G283000	TraesCS3B02G283000.1	453996640	453995574	TraesCS3B02G283000.1	unnamed protein product	304	20		89.81					N120	2018	DTF	AX-95136655	3B	234490336
N0	2019	DSW	AX-95209517	6B	332435170	5.53961e-07	0.127863	0.000647364	TraesCS6B02G223100	TraesCS6B02G223100.1	331033701	331052537	phosphoenolpyruvate carboxylase 1	968	20		95.51				N60	2019	DTF	AX-94540323	3B	525750076	2.06884e-09	0.277932	4.90005e-06	TraesCS3B02G324900	TraesCS3B02G324900.1	525832899	525829746	TraesCS3B02G324900.1	ras-related protein Rab7	206	20	7.14048e-154	95.74					N120	2019	DTF	AX-95136655	3B	234490336
N0	2019	DSW	AX-95097238	7D	477367237	3.46541e-06	0.117896	0.00164157	TraesCS7D02G368400	TraesCS7D02G368400.1	477201092	477201886	DUF1685 family protein	264	20		67.48				N60	2019	DTF	AX-95203429	3B	560053706	1.59034e-07	0.256977	0.000301338	TraesCS3B02G350000	TraesCS3B02G350000.1	560059633	560058746	TraesCS3B02G350000.1	unnamed protein product	295	20		87.53					N120	2019	DTF	AX-95198989	3B	446259758
N0	2019	DTF	AX-94707079	3A	445903823	4.18142e-09	0.173606	1.98074e-05	TraesCS3A02G238500	TraesCS3A02G238500.1	445871729	445875406	E2F/DP family winged-helix DNA-binding domain-containing protein	177	20	9.99741e-124	94.18				N60	2019	DTF	AX-94563779	3B	622337279	3.58816e-06	0.242357	0.00203941	TraesCS3B02G395000	TraesCS3B02G395000.1	622400749	622394555	TraesCS3B02G395000.1	ABC transporter C family member 3-like	1378	20		92.33					N120	2018	DTF	AX-94540323	3B	525750076
N0	2019	DTF	AX-95259763	3B	227927321	7.58936e-07	0.145252	0.00143803	TraesCS3B02G199200	TraesCS3B02G199200.1	227663976	227666090	S-type anion channel SLAH1	391	20		79.45				N60	2019	DTF	AX-94554886	3B	627227893	4.38155e-07	0.252182	0.000461231	TraesCS3B02G397000	TraesCS3B02G397000.1	627214210	627211213	TraesCS3B02G397000.1	zinc finger protein-like	210	20	6.13865e-153	81.75					N120	2019	DTF	AX-94540323	3B	525750076
N0	2018	DTF	AX-95136655	3B	234490336	3.39827e-06	0.123258	0.0321952	TraesCS3B02G201300	TraesCS3B02G201300.1	233224014	233224384	protein DEHYDRATION-INDUCED 19-like	82	20	3.14524e-46	81.7				N60	2019	DTF	AX-94506504	3B	628102480	1.61897e-06	0.246055	0.00139437	TraesCS3B02G397800	TraesCS3B02G397800.1	628102643	628101834	TraesCS3B02G397800.1	steroid 5-alpha-reductase DET2	269	20		78.72					N120	2019	DTF	AX-95203429	3B	560053706
N0	2019	DTF	AX-95136655	3B	234490336	4.54122e-11	0.199114	4.30235e-07	TraesCS3B02G201400	TraesCS3B02G201400.1,TraesCS3B02G201400.2	235852301	235859522	50S ribosomal protein L3-2, chloroplastic	313	20		89.24				N60	2019	DTF	AX-94509181	3B	631883277	2.18902e-07	0.255461	0.000345647	TraesCS3B02G400100	TraesCS3B02G400100.1	631663252	631661009	TraesCS3B02G400100.1	predicted protein	479	20		84.91					N120	2018	DTF	AX-94563779	3B	622337279
N0	2019	DTF	AX-95198989	3B	446259758	1.89418e-08	0.165258	5.98182e-05	TraesCS3B02G276300	TraesCS3B02G276300.1	446172716	446173420	predicted protein	194	20	3.86187e-142	85.72				N60	2019	DTF	AX-94561045	3B	640989268	3.65948e-06	0.242266	0.00203941	TraesCS3B02G405800	TraesCS3B02G405800.1	640976763	640973499	TraesCS3B02G405800.1	predicted protein	604	20		95.2					N120	2019	DTF	AX-94563779	3B	622337279
									TraesCS3B02G276400	TraesCS3B02G276400.1	446174984	446176849	Tetratricopeptide repeat (TPR)-like superfamily protein	621	20		87.09				N60	2019	DTF	AX-94539428	3B	656455066	4.41588e-06	0.241397	0.0022019	TraesCS3B02G419900	TraesCS3B02G419900.1	656582783	656579561	TraesCS3B02G419900.1	PHD finger protein At1g33420	719	20		83.47					N120	2019	DTF	AX-94554886	3B	627227893
N0	2019	DTF	AX-94540323	3B	525750076	3.04048e-06	0.137878	0.00480091	TraesCS3B02G324900	TraesCS3B02G324900.1,TraesCS3B02G324900.2	525829746	525832899	ras-related protein Rab7	206	20	7.13564e-154	95.74				N60	2019	DTF	AX-94386613	3B	657112042	2.96318e-07	0.254028	0.00036156	TraesCS3B02G420300	TraesCS3B02G420300.1	657343614	657343117	TraesCS3B02G420300.1	predicted protein	165	18	6.30412e-118	60.42					N120	2018	DTF	AX-94506504	3B	628102480
N0	2019	DTF	AX-95203429	3B	560053706	6.4811e-07	0.146096	0.00143803	TraesCS3B02G350000	TraesCS3B02G350000.1	560058746	560059633	unnamed protein product	295	20		87.53				N60	2019	DTF	AX-94418180	3B	657783130	9.30894e-07	0.248641	0.000881929	TraesCS3B02G420700	TraesCS3B02G420700.1	657784744	657780904	TraesCS3B02G420700.1	predicted protein	468	20		89.39					N120	2019	DTF	AX-94506504	3B	628102480
N0	2019	DTF	AX-94509181	3B	631883277	4.43925e-06	0.135882	0.00600821	TraesCS3B02G400100	TraesCS3B02G400100.1	631661009	631663252	predicted protein	479	20		84.91				N60	2019	DTF	AX-94429243	3B	658295791	3.88154e-06	0.241993	0.00204298	TraesCS3B02G421200	TraesCS3B02G421200.1	658065391	658062269	TraesCS3B02G421200.1	extradiol ring-cleavage dioxygenase-like	307	20		90.33					N120	2018	DTF	AX-94509181	3B	631883277
N0	2018	FLW	AX-94746462	3D	607462154	5.25501e-06	0.148985	0.0165953	ENSRNA050008343	ENSRNA050008343-T1	607497654	607497727									N60	2019	DTF	AX-94910184	3D	352955570	3.51969e-06	0.242446	0.00203941	TraesCS3D02G252400	TraesCS3D02G252400.3	352957643	352952047	TraesCS3D02G252400.3	single myb histone 4-like isoform X2	287	20		91.83					N120	2019	DTF	AX-94509181	3B	631883277
N0	2019	FLW	AX-94926692	4A	544202284	5.60039e-07	0.33895	0.00331076	TraesCS4A02G235700	TraesCS4A02G235700.1	544201538	544204344	predicted protein	399	20		89.8				N60	2018	DTF	AX-94800332	5A	580946575	2.59748e-06	0.114622	0.0049217	TraesCS5A02G383100	TraesCS5A02G383100.2	580947242	580944043	TraesCS5A02G383100.2	tetratricopeptide repeat (TPR)-containing protein	853	20		79.69					N120	2018	DTF	AX-94386613	3B	657112042
N0	2019	FLW	AX-94720747	4A	544390969	6.98916e-07	0.338031	0.00331076	TraesCS4A02G235900	TraesCS4A02G235900.1	544201538	544391041	predicted protein	402	20		86.95				N60	2018	DTF	AX-94445381	5A	588738567	9.29438e-07	0.120234	0.00363474	TraesCS5A02G392500	TraesCS5A02G392500.1	588738966	588731002	TraesCS5A02G392500.1	putative serine/threonine kinase	825	20		92.88					N120	2019	DTF	AX-94386613	3B	657112042
N0	2019	FLW	AX-95147315	4A	545114083	4.29146e-06	0.330568	0.00987358	TraesCS4A02G236400	TraesCS4A02G236400.1	545114629	545117369	acylpyruvase FAHD1, mitochondrial	228	20	6.12256e-163	90.52				N60	2018	DTF	AX-95110067	5D	467774783	1.14244e-06	0.119103	0.00363474	TraesCS5D02G402100	TraesCS5D02G402100.1	467777078	467772840	TraesCS5D02G402100.1	putative mitochondrial carrier protein	322	20		86.23					N120	2019	DTF	AX-94418180	3B	657783130
N0	2019	FLW	AX-94459938	4A	549799824	4.66528e-06	0.330227	0.00987358	TraesCS4A02G240000	TraesCS4A02G240000.1	549799338	549800138	thioredoxin-like protein CITRX, chloroplastic	198	20	2.47953e-144	82.64				N60	2018	DTF	AX-94532701	5D	467775790	4.79153e-06	0.111301	0.0065915															N120	2019	DTF	AX-94429243	3B	658295791
N0	2019	FLW	AX-94560370	4B	76043964	5.21088e-06	0.329777	0.00987358	TraesCS4B02G078900	TraesCS4B02G078900.2,TraesCS4B02G078900.3	76043576	76049578	BTB/POZ domain-containing protein NPY3-like isoform X1	610	20		90.62				N60	2018	DTF	AX-94543559	5D	586308590	4.87022e-06	0.111213	0.0065915															N120	2018	DTF	AX-94573825	6A	42879999
N0	2018	FLW	AX-94668523	4D	405766124	7.81486e-07	0.158922	0.00740379	TraesCS4D02G243000	TraesCS4D02G243000.1	405764351	405767972	heat shock 70 kDa protein 8	581	20		81.29				N60	2018	DTF	AX-95002541	5D	588874402	1.17015e-06	0.118972	0.00363474															N120	2019	DTF	AX-94573825	6A	42879999
N0	2018	FLW	AX-94827331	6B	150834580	4.10495e-06	0.150263	0.0165953	TraesCS6B02G149700	TraesCS6B02G149700.1,TraesCS6B02G149700.2	150832055	150836496	probable E3 ubiquitin-protein ligase RHG1A	563	20		85.05				N60	2019	DTF	AX-94573825	6A	42879999	1.85514e-06	0.245421	0.00146464	TraesCS6A02G074600	TraesCS6A02G074600.1	42927225	42922554	TraesCS6A02G074600.1	50S ribosomal protein L4	289	20		96.06					N120	2018	FLL	AX-94535562	4A	380731365
N0	2019	Forks	AX-95237615	3B	36624258	9.23382e-08	0.378733	0.000662947	TraesCS3B02G064700	TraesCS3B02G064700.1	36542350	36544671	protein ASPARTIC PROTEASE IN GUARD CELL 1	503	20		80.92				N60	2018	FLL	AX-94535562	4A	380731365	2.6797e-06	0.166903	0.00195288	TraesCS4A02G164600	TraesCS4A02G164600.2	381228055	381219904	TraesCS4A02G164600.2	vacuolar protein sorting-associated protein 26A	304	20		94.17					N120	2018	FLL	AX-94477161	4A	454590366
N0	2019	Forks	AX-94788718	4D	98508845	1.39951e-07	0.377069	0.000662947	TraesCS4D02G118100	TraesCS4D02G118100.3,TraesCS4D02G118100.2	98576022	98582634	stress response protein nst1-like	765	20		93.08				N60	2018	FLL	AX-94514369	4A	544201748	5.79663e-08	0.186816	0.000274587	TraesCS4A02G235700	TraesCS4A02G235700.1	544204344	544201538	TraesCS4A02G235700.1	predicted protein	399	20		89.8					N120	2018	FLL	AX-94514369	4A	544201748
N0	2018	Forks	AX-95113687	6A	595578832	4.85349e-06	0.466609	0.0114955	TraesCS6A02G371000	TraesCS6A02G371000.1	595563589	595564219	predicted protein	110	13	3.92357e-74	74.51				N60	2018	FLL	AX-94926692	4A	544202284	1.10052e-07	0.183444	0.000347543	TraesCS4A02G235700	TraesCS4A02G235700.1	544201538	544204344	TraesCS4A02G235700.1										N120	2018	FLL	AX-94926692	4A	544202284
N0	2018	Forks	AX-94513497	6A	595627899	5.93581e-07	0.473511	0.00281179	TraesCS6A02G371300	TraesCS6A02G371300.1	595624936	595628211	predicted protein	281	20		92.43				N60	2018	FLL	AX-94720747	4A	544390969	2.16947e-07	0.179892	0.000513839	TraesCS4A02G235900	TraesCS4A02G235900.1	544391041	544389167	TraesCS4A02G235900.1	predicted protein	402	20		86.95					N120	2018	FLL	AX-94720747	4A	544390969
N0	2018	Forks	AX-94911804	6A	595776559	1.30418e-07	0.478564	0.00123558	TraesCS6A02G371800	TraesCS6A02G371800.1	595774917	595778154	vesicle-associated membrane protein 713	233	20	2.19694e-174	89.9				N60	2018	FLL	AX-94649014	4A	544618099	3.86323e-08	0.188958	0.000274587	TraesCS4A02G236000	TraesCS4A02G236000.1	544398205	544397069	TraesCS4A02G236000.1	zinc finger protein 1	204	20	5.03763e-146	78.05					N120	2018	FLL	AX-94649014	4A	544618099
N0	2018	Forks	AX-94565231	6D	683646420	3.4328e-06	0.467738	0.0108408													N60	2018	FLL	AX-94982660	4A	544887071	4.80223e-07	0.175758	0.000758272	TraesCS4A02G236100	TraesCS4A02G236100.1	544891670	544887198	TraesCS4A02G236100.1	BTB/POZ domain-containing protein NPY3-like isoform X1	634	20		92.49					N120	2018	FLL	AX-94982660	4A	544887071
N0	2018	FRW	AX-94835810	2D	584799948	3.9469e-06	0.204508	0.00899005	TraesCS2D02G482500	TraesCS2D02G482500.1,TraesCS2D02G482500.3,TraesCS2D02G482500.2,TraesCS2D02G482500.4	584799573	584804705	predicted protein	658	20		89.75				N60	2018	FLL	AX-95147315	4A	545114083	3.53616e-07	0.177347	0.000670032	TraesCS4A02G236400	TraesCS4A02G236400.1	545117369	545114629	TraesCS4A02G236400.1	acylpyruvase FAHD1, mitochondrial	228	20	6.12671e-163	90.52					N120	2018	FLL	AX-95147315	4A	545114083
N0	2018	FRW	AX-95223893	2D	584861391	2.63885e-06	0.206517	0.00899005	TraesCS2D02G482800	TraesCS2D02G482800.1	584861189	584864531	tRNA (guanine(10)-N2)-methyltransferase homolog	475	20		94.03				N60	2018	FLL	AX-94459938	4A	549799824	9.02321e-07	0.172495	0.000897958	TraesCS4A02G239900	TraesCS4A02G239900.1	549672699	549670887	TraesCS4A02G239900.1	flavonoid O-methyltransferase-like protein Os11g0303600	364	20		90.58					N120	2018	FLL	AX-94459938	4A	549799824
N0	2019	FRW	AX-95223893	2D	584861391	3.60107e-06	0.137768	0.0149228	TraesCS2D02G482801	TraesCS2D02G482800.1	584861189	584864531									N60	2018	FLL	AX-94443954	4A	570264587	1.03461e-06	0.171789	0.000897958	TraesCS4A02G257400	TraesCS4A02G257400.1	570267676	570262141	TraesCS4A02G257400.1	sulfite exporter TauE/SafE family protein 4	473	20		91					N120	2018	FLL	AX-94443954	4A	570264587
N0	2019	FRW	AX-95018936	2D	595159320	2.45538e-06	0.139789	0.0149228	TraesCS2D02G500500	TraesCS2D02G500500.1,TraesCS2D02G500500.2	595157820	595161251	JmjC domain-containing protein	773	20		87.64				N60	2018	FLL	AX-94766675	4A	575009538	1.71319e-06	0.169195	0.00135256	TraesCS4A02G262700	TraesCS4A02G262700.1	575010273	575006132	TraesCS4A02G262700.1	predicted protein	585	20		95.31					N120	2018	FLL	AX-94766675	4A	575009538
N0	2018	FRW	AX-94962360	2D	596914793	1.46476e-06	0.209467	0.00899005	TraesCS2D02G503000	TraesCS2D02G503000.1	596911132	596917719	plasma membrane H+-ATPase	951	20		99.35				N60	2018	FLL	AX-94560370	4B	76043964	6.99977e-07	0.173806	0.000897958	TraesCS4B02G078900	TraesCS4B02G078900.2	76049578	76043576	TraesCS4B02G078900.2	BTB/POZ domain-containing protein NPY3-like isoform X1	610	20		90.62					N120	2018	FLL	AX-94400142	4A	581754986
N0	2018	FRW	AX-94723353	2D	613324129	3.92161e-06	0.20454	0.00899005	TraesCS2D02G525000	TraesCS2D02G525000.1	613322322	613324280	predicted protein	652	20		79.58				N60	2018	FLL	AX-94914919	4D	28974006	1.04259e-06	0.171749	0.000897958	TraesCS4D02G052700	TraesCS4D02G052700.1	28995189	28972089	TraesCS4D02G052700.1	protein ILITYHIA	2621	20		93.74					N120	2018	FLL	AX-94560370	4B	76043964
N0	2019	FSW	AX-94607905	2A	571213772	1.20704e-08	0.397308	2.28711e-05	TraesCS2A02G337700	TraesCS2A02G337700.1	571149635	571150423	non-specific lipid-transfer protein-like protein At2g13820	196	20	7.47188e-134	68.27				N60	2018	FLL	AX-94750077	6A	187768819	8.80051e-07	0.172624	0.000897958	TraesCS6A02G174200	TraesCS6A02G174200.1	187773505	187762289	TraesCS6A02G174200.1	predicted protein	356	20		90.83					N120	2018	FLL	AX-94914919	4D	28974006
N0	2018	FSW	AX-94572349	2A	613818675	4.05936e-06	0.259143	0.00226226	TraesCS2A02G371401	TraesCS2A02G371400.2	613874612	613877035	salutaridine reductase	306	20		85.07				N60	2018	FLL	AX-95245439	7A	392170171	4.45786e-06	0.164306	0.0030167	TraesCS7A02G295900	TraesCS7A02G295900.1	391912843	391895571	TraesCS7A02G295900.1	putative PolI-like DNA polymerase	996	20		84.1					N120	2018	FLL	AX-95081791	4D	120831807
N0	2019	FSW	AX-94572349	2A	613818675	1.22901e-06	0.379162	0.000431247	TraesCS2A02G371400	TraesCS2A02G371400.1	613874612	613877035									N60	2018	FLW	AX-95122720	2B	254793450	2.96631e-06	0.13928	0.0025548	TraesCS2B02G248500	TraesCS2B02G248500.1	254787801	254786750	TraesCS2B02G248500.1	predicted protein	146	20	1.07397e-60	67.32					N120	2018	FLL	AX-95245439	7A	392170171
N0	2019	FSW	AX-94807563	2A	709713160	3.85354e-06	0.374778	0.00114089	TraesCS2A02G463900	TraesCS2A02G463900.1	709701089	709714220	ABC transporter C family member 2-like	1630	20		97.51				N60	2018	FLW	AX-94514369	4A	544201748	2.70859e-07	0.152034	0.000818015	TraesCS4A02G235700	TraesCS4A02G235700.1	544204344	544201538	TraesCS4A02G235700.1	predicted protein	399	20		89.8					N120	2019	FLW	AX-94528357	4A	123916012
N0	2018	FSW	AX-95003878	2A	714339065	7.51708e-07	0.267021	0.00089447	TraesCS2A02G473100	TraesCS2A02G473100.1	714333058	714339264	unnamed protein product	442	20		92.18				N60	2019	FLW	AX-94514369	4A	544201748	2.67471e-07	0.702122	0.000383252	TraesCS4A02G235700	TraesCS4A02G235700.1	544204344	544201538	TraesCS4A02G235700.1										N120	2018	FLW	AX-94446106	4A	137168899
N0	2018	FSW	AX-94735094	2A	714339131	7.83906e-07	0.266824	0.00089447	TraesCS2A02G473100	TraesCS2A02G473100.2	714333058	714339264	unnamed protein product	443	20		92.08				N60	2018	FLW	AX-94926692	4A	544202284	1.54988e-07	0.155043	0.000818015	TraesCS4A02G235700	TraesCS4A02G235700.1	544201538	544204344	TraesCS4A02G235700.1										N120	2019	FLW	AX-94624965	4A	200096397
N0	2019	FSW	AX-94705680	2B	598802253	2.15715e-06	0.376998	0.000704718	TraesCS2B02G418000	TraesCS2B02G418000.1	598658692	598663070	unnamed protein product	161	1	6.4467e-114	100				N60	2019	FLW	AX-94926692	4A	544202284	1.8027e-07	0.702869	0.000341575	TraesCS4A02G235700	TraesCS4A02G235700.1	544201538	544204344	TraesCS4A02G235700.1										N120	2018	FLW	AX-94535562	4A	380731365
									TraesCS2B02G418100	TraesCS2B02G418100.1	598956372	598959096	acyl-coenzyme A thioesterase 13	170	20	6.34132e-118	89.07				N60	2018	FLW	AX-94720747	4A	544390969	3.45373e-07	0.150727	0.000818015	TraesCS4A02G235900	TraesCS4A02G235900.1	544391041	544389167	TraesCS4A02G235900.1										N120	2018	FLW	AX-94477161	4A	454590366
N0	2018	FSW	AX-95022584	2B	690588634	3.22722e-06	0.260208	0.00203831	TraesCS2B02G492100	TraesCS2B02G492100.1	690584879	690588868	Putative CDP-diacylglycerol-inositol 3-phosphatidyltransferase 2	223	20	2.50562e-165	90.47				N60	2019	FLW	AX-94720747	4A	544390969	7.85335e-07	0.700095	0.000826696	TraesCS4A02G235900	TraesCS4A02G235900.1	544391041	544389167	TraesCS4A02G235900.1	predicted protein	402	20		86.95					N120	2018	FLW	AX-94515022	4A	462833288
N0	2019	FSW	AX-94601746	2B	743105753	4.58027e-06	0.374119	0.00127628	TraesCS2B02G546300	TraesCS2B02G546300.1	743328441	743331453	unnamed protein product	617	20		69				N60	2018	FLW	AX-94649014	4A	544618099	2.03426e-07	0.153575	0.000818015	TraesCS4A02G236000	TraesCS4A02G236000.1	544398205	544397069	TraesCS4A02G236000.1										N120	2018	FLW	AX-94514369	4A	544201748
N0	2019	FSW	AX-94936214	2D	571540374	4.87956e-06	0.373878	0.00128414	TraesCS2D02G465800	TraesCS2D02G465800.2,TraesCS2D02G465800.1	571539921	571542562	tRNA (guanine-N(7)-)-methyltransferase	322	20		83.25				N60	2019	FLW	AX-94649014	4A	544618099	1.19342e-07	0.703652	0.000282662	TraesCS4A02G236000	TraesCS4A02G236000.1	544398205	544397069	TraesCS4A02G236000.1										N120	2018	FLW	AX-94926692	4A	544202284
N0	2019	FSW	AX-95080634	2D	572952419	4.48211e-07	0.383066	0.000235908	TraesCS2D02G468200	TraesCS2D02G468200.1	572951850	572954375	polyphenol oxidase	577	20		95.5				N60	2018	FLW	AX-94982660	4A	544887071	5.65141e-07	0.148088	0.000892358	TraesCS4A02G236100	TraesCS4A02G236100.1	544891670	544887198	TraesCS4A02G236100.1										N120	2018	FLW	AX-94720747	4A	544390969
N0	2018	FSW	AX-94887553	2D	580238575	8.49719e-07	0.266445	0.00089447	TraesCS2D02G479500	TraesCS2D02G479500.1	580235096	580238874	Protein CutA 1, chloroplastic	177	20	8.46474e-125	91.24				N60	2019	FLW	AX-94982660	4A	544887071	4.60937e-08	0.705468	0.000145564	TraesCS4A02G236100	TraesCS4A02G236100.1	544891670	544887198	TraesCS4A02G236100.1	BTB/POZ domain-containing protein NPY3-like isoform X1	610	20		91.4					N120	2018	FLW	AX-94649014	4A	544618099
N0	2019	FSW	AX-94887553	2D	580238575	7.78283e-09	0.399062	2.28711e-05	TraesCS2D02G479501	TraesCS2D02G479500.2	580235096	580238874									N60	2018	FLW	AX-95147315	4A	545114083	4.56874e-07	0.149227	0.000865685	TraesCS4A02G236400	TraesCS4A02G236400.1	545117369	545114629	TraesCS4A02G236400.1	acylpyruvase FAHD1, mitochondrial	228	20	6.12671e-163	90.52					N120	2018	FLW	AX-94982660	4A	544887071
N0	2019	FSW	AX-94735141	2D	581570385	8.35571e-07	0.380651	0.000329842	TraesCS2D02G480200	TraesCS2D02G480200.1	581523421	581526532	unnamed protein product	791	20		88.82				N60	2019	FLW	AX-95147315	4A	545114083	4.44223e-07	0.701165	0.000526072	TraesCS4A02G236400	TraesCS4A02G236400.1	545117369	545114629	TraesCS4A02G236400.1										N120	2018	FLW	AX-95147315	4A	545114083
N0	2019	FSW	AX-94474729	2D	584545802	6.97296e-07	0.381351	0.00031458	TraesCS2D02G481800	TraesCS2D02G481800.1	584542725	584545905	Anthocyanidin reductase	333	20		87.36				N60	2018	FLW	AX-94459938	4A	549799824	8.30917e-07	0.14603	0.00112459	TraesCS4A02G240000	TraesCS4A02G240000.1	549800138	549799338	TraesCS4A02G240000.1										N120	2018	FLW	AX-94443954	4A	570264587
N0	2018	FSW	AX-94835810	2D	584799948	4.97659e-07	0.268965	0.00089447	TraesCS2D02G482500	TraesCS2D02G482500.1	584799573	584804705	predicted protein	905	20		88.08				N60	2019	FLW	AX-94459938	4A	549799824	2.36847e-06	0.698036	0.00173257	TraesCS4A02G240000	TraesCS4A02G240000.1	549800138	549799338	TraesCS4A02G240000.1	thioredoxin-like protein CITRX, chloroplastic	198	20	2.48121e-144	82.64					N120	2019	FLW	AX-94443954	4A	570264587
N0	2019	FSW	AX-94835810	2D	584799948	9.89692e-09	0.398101	2.28711e-05	TraesCS2D02G482500	TraesCS2D02G482500.3,TraesCS2D02G482500.2,TraesCS2D02G482500.4	584799573	584804705	predicted protein	874	20		90.74				N60	2019	FLW	AX-94443954	4A	570264587	3.30149e-09	0.710566	1.56392e-05	TraesCS4A02G257400	TraesCS4A02G257400.1	570267676	570262141	TraesCS4A02G257400.1	sulfite exporter TauE/SafE family protein 4	444	20		85.04					N120	2019	FLW	AX-94414780	4B	25929732
N0	2018	FSW	AX-95223893	2D	584861391	2.86753e-07	0.271573	0.00089447	TraesCS2D02G482800	TraesCS2D02G482800.1	584861189	584864531									N60	2018	FLW	AX-94766675	4A	575009538	1.25754e-06	0.143824	0.0011914	TraesCS4A02G262700	TraesCS4A02G262700.1	575010273	575006132	TraesCS4A02G262700.1										N120	2018	FLW	AX-94560370	4B	76043964
N0	2019	FSW	AX-95223893	2D	584861391	1.89266e-09	0.404753	1.7931e-05	TraesCS2D02G482801	TraesCS2D02G482800.1	584861189	584864531	tRNA (guanine(10)-N2)-methyltransferase homolog	475	20		94.03				N60	2019	FLW	AX-94766675	4A	575009538	3.8747e-06	0.697124	0.00244726	TraesCS4A02G262700	TraesCS4A02G262700.1	575010273	575006132	TraesCS4A02G262700.1	predicted protein	585	20		95.31					N120	2018	FLW	AX-94393471	4B	450337336
N0	2018	FSW	AX-95003296	2D	586331032	2.02315e-06	0.262382	0.00147441	TraesCS2D02G485600	TraesCS2D02G485600.1	586329940	586331902	unnamed protein product	598	20	2.83544e-154	62.13				N60	2019	FLW	AX-94414780	4B	25929732	1.30033e-10	0.716948	1.23193e-06	TraesCS4B02G035700	TraesCS4B02G035700.1	25946741	25944823	TraesCS4B02G035700.1	Putative lysine decarboxylase family protein	226	20	2.20397e-164	87.59					N120	2018	FLW	AX-95081791	4D	120831807
N0	2019	FSW	AX-95003296	2D	586331032	6.23643e-08	0.390789	5.37126e-05	TraesCS2D02G485600	TraesCS2D02G485600.1	586329940	586331902									N60	2019	FLW	AX-94478236	4B	28716503	2.56027e-06	0.697891	0.00173257	TraesCS4B02G041900	TraesCS4B02G041900.2	28716795	28715217	TraesCS4B02G041900.2	30S ribosomal protein S13, chloroplastic	171	20	1.72342e-122	83.8					N120	2018	FLW	AX-94750077	6A	187768819
N0	2018	FSW	AX-94477325	2D	586572446	1.86706e-06	0.262757	0.00147404	TraesCS2D02G486000	TraesCS2D02G486000.1	586571354	586575253									N60	2018	FLW	AX-94560370	4B	76043964	1.14027e-06	0.144344	0.0011914	TraesCS4B02G078900	TraesCS4B02G078900.1	76049578	76043576	TraesCS4B02G078900.1	BTB/POZ domain-containing protein NPY3-like isoform X1	610	20		90.62					N120	2018	FLW	AX-95245439	7A	392170171
N0	2019	FSW	AX-94477325	2D	586572446	9.36007e-08	0.38919	7.38977e-05	TraesCS2D02G486000	TraesCS2D02G486000.1	586571354	586575253	uncharacterized protein LOC109744903	387	20		80.8				N60	2019	FLW	AX-94560370	4B	76043964	1.24426e-06	0.699234	0.00107165	TraesCS4B02G078900	TraesCS4B02G078900.1	76049578	76043576	TraesCS4B02G078900.1	BTB/POZ domain-containing protein NPY3-like isoform X1	603	20		88.53					N120	2019	Forks	AX-94513497	6A	595627899
N0	2018	FSW	AX-95197137	2D	586839201	1.03033e-06	0.26554	0.000976136	TraesCS2D02G486400	TraesCS2D02G486400.1	586841634	586846982	receptor-like serine/threonine-protein kinase SD1-8	823	20		78.02				N60	2018	FLW	AX-94914919	4D	28974006	9.5619e-07	0.145281	0.00113237	TraesCS4D02G052700	TraesCS4D02G052700.1	28995189	28972089	TraesCS4D02G052700.1	protein ILITYHIA	2621	20		93.74					N120	2018	Forks	AX-94911804	6A	595776559
N0	2019	FSW	AX-95197137	2D	586839201	3.47718e-08	0.393099	3.56299e-05	TraesCS2D02G486400	TraesCS2D02G486400.1	586841634	586846982									N60	2019	FLW	AX-95081791	4D	120831807	2.83171e-07	0.702014	0.000383252	TraesCS4D02G133800	TraesCS4D02G133800.1	120833590	120830509	TraesCS4D02G133800.1	putative diphenol oxidase	594	20		92.77					N120	2019	Forks	AX-94911804	6A	595776559
N0	2018	FSW	AX-94525577	2D	587107149	4.679e-07	0.269256	0.00089447	TraesCS2D02G487000	TraesCS2D02G487000.1	587106896	587107595									N60	2019	FLW	AX-94750077	6A	187768819	2.55359e-06	0.697896	0.00173257	TraesCS6A02G174200	TraesCS6A02G174200.1	187773505	187762289	TraesCS6A02G174200.1	predicted protein	356	20		90.83					N120	2018	Forks	AX-94786737	6A	596905359
N0	2019	FSW	AX-94525577	2D	587107149	1.71135e-08	0.395915	2.70222e-05	TraesCS2D02G487000	TraesCS2D02G487000.1	587106896	587107595	predicted protein	103	20	2.11417e-52	89.04				N60	2019	FLW	AX-95245439	7A	392170171	1.14979e-06	0.699382	0.00107165	TraesCS7A02G295900	TraesCS7A02G295900.2	391912843	391895571	TraesCS7A02G295900.2	putative PolI-like DNA polymerase	996	20		84.1					N120	2018	Forks	AX-94942005	6A	598180466
N0	2018	FSW	AX-94702180	2D	587292781	2.21041e-06	0.26197	0.00149581	TraesCS2D02G487700	TraesCS2D02G487700.1	587282608	587293147	putative kinesin motor domain-containing protein	1279	20		96.43				N60	2018	Forks	AX-95113687	6A	595578832	1.35358e-06	0.212693	0.00320596	TraesCS6A02G371000	TraesCS6A02G371000.1	595564219	595563589	TraesCS6A02G371000.1	predicted protein	110	13	3.92623e-74	74.51					N120	2018	Forks	AX-95658523	6A	599046599
N0	2019	FSW	AX-94702180	2D	587292781	2.90782e-08	0.393808	3.44359e-05	TraesCS2D02G487700	TraesCS2D02G487700.1	587282608	587293147									N60	2018	Forks	AX-94513497	6A	595627899	1.27971e-07	0.224354	0.000606198	TraesCS6A02G371300	TraesCS6A02G371300.1	595628211	595624936	TraesCS6A02G371300.1	predicted protein	281	20		92.43					N120	2018	Forks	AX-94539354	6A	599237214
N0	2018	FSW	AX-94946876	2D	587697749	8.21386e-07	0.266604	0.00089447	TraesCS2D02G488200	TraesCS2D02G488200.1	587697352	587701032	plastoglobulin 34kD	293	20		89.1				N60	2018	Forks	AX-94911804	6A	595776559	4.19263e-07	0.21846	0.00132403	TraesCS6A02G371800	TraesCS6A02G371800.1	595778154	595774917	TraesCS6A02G371800.1	vesicle-associated membrane protein 713	233	20	2.19843e-174	89.9					N120	2018	Forks	AX-94461279	6D	451183022
N0	2018	FSW	AX-94487982	2D	588675894	7.83688e-07	0.266825	0.00089447	TraesCS2D02G489700	TraesCS2D02G489700.1	588676152	588677693	WRKY45-like transcription factor	293	20		86.85				N60	2018	Forks	AX-94747754	6A	608073337	7.38542e-06	0.204445	0.0116616	TraesCS6A02G394700	TraesCS6A02G394700.1	608074756	608073100	TraesCS6A02G394700.1	protein C2-DOMAIN ABA-RELATED 5-like	167	20	1.02035e-122	87.37					N120	2018	Forks	AX-94565231	6D	683646420
N0	2019	FSW	AX-94487982	2D	588675894	2.52859e-08	0.394363	3.42227e-05	TraesCS2D02G489700	TraesCS2D02G489700.1	588676152	588677693									N60	2018	Forks	AX-94461279	6D	451183022	3.59141e-06	0.207935	0.006805	TraesCS6D02G358500	TraesCS6D02G358500.1	451183882	451177969	TraesCS6D02G358500.1	putative ubiquinone biosynthesis protein ubiB	944	20		90.5					N120	2019	Forks	AX-94565231	6D	683646420
N0	2019	FSW	AX-94646857	2D	590930091	7.33393e-07	0.381156	0.000315826	TraesCS2D02G493400	TraesCS2D02G493400.1	590929808	590931652	flavanone 3-hydroxylase	378	20		97.34				N60	2018	Forks	AX-94565231	6D	683646420	7.98459e-09	0.23834	7.5646e-05															N120	2018	Forks	AX-94653509	7A	677766119
N0	2019	FSW	AX-95254658	2D	590988726	4.06488e-06	0.374574	0.00116699	TraesCS2D02G493500	TraesCS2D02G493500.1	590988401	590990772	S-adenosyl-L-homocysteine hydrolase	485	20		97.84				N60	2018	FRW	AX-94425305	2A	62271435	4.78168e-07	0.0756637	0.000453017	TraesCS2A02G110500	TraesCS2A02G110500.1	62278258	62277260	TraesCS2A02G110500.1	60S ribosomal protein L22-2	140	20	5.5985e-96	89.77					N120	2019	FRW	AX-94425305	2A	62271435
N0	2018	FSW	AX-95190381	2D	591027900	1.48386e-06	0.263831	0.00127801	TraesCS2D02G493700	TraesCS2D02G493700.1	591027189	591031752									N60	2018	FRW	AX-94607905	2A	571213772	2.96365e-06	0.0649577	0.000968193	TraesCS2A02G337700	TraesCS2A02G337700.1	571150423	571149635	TraesCS2A02G337700.1	non-specific lipid-transfer protein-like protein At2g13820	196	20	7.47695e-134	68.27					N120	2018	FRW	AX-94607905	2A	571213772
N0	2019	FSW	AX-95190381	2D	591027900	8.9646e-09	0.398497	2.28711e-05	TraesCS2D02G493700	TraesCS2D02G493700.1	591027189	591031752	serine-threonine protein kinase	342	20		95.64				N60	2018	FRW	AX-94572349	2A	613818675	4.36144e-06	0.0627115	0.00132981	TraesCS2A02G371400	TraesCS2A02G371400.1	613877035	613874612	TraesCS2A02G371400.1	salutaridine reductase	306	20		85.07					N120	2018	FRW	AX-94996973	2A	729175199
N0	2019	FSW	AX-95018936	2D	595159320	3.21881e-07	0.384354	0.000190594	TraesCS2D02G500500	TraesCS2D02G500500.1,TraesCS2D02G500500.2	595157820	595161251	JmjC domain-containing protein	773	20		87.64				N60	2018	FRW	AX-94996973	2A	729175199	2.53184e-06	0.0658753	0.000960074	TraesCS2A02G499700	TraesCS2A02G499700.1	729177143	729174777	TraesCS2A02G499700.1	F-box kelch-repeat protein	398	20		83.99					N120	2018	FRW	AX-94923560	2A	729858414
N0	2019	FSW	AX-94457170	2D	596252217	2.43425e-07	0.385444	0.000153748	TraesCS2D02G502700	TraesCS2D02G502700.2,TraesCS2D02G502700.1,TraesCS2D02G502700.3	596252069	596254635	Adenine nucleotide alpha hydrolases-like superfamily protein	140	20	2.00146e-97	76.66				N60	2018	FRW	AX-94923560	2A	729858414	3.456e-07	0.0775861	0.000423768	TraesCS2A02G501900	TraesCS2A02G501900.1	729858636	729852393	TraesCS2A02G501900.1	predicted protein	410	20		90.37					N120	2019	FRW	AX-94705680	2B	598802253
N0	2018	FSW	AX-94962360	2D	596914793	3.19837e-07	0.271056	0.00089447	TraesCS2D02G503000	TraesCS2D02G503000.1	596911132	596917719	plasma membrane H+-ATPase	951	20		99.35				N60	2019	FRW	AX-94923560	2A	729858414	1.57315e-06	0.111861	0.00198109	TraesCS2A02G501900	TraesCS2A02G501900.1	729858636	729852393	TraesCS2A02G501900.1										N120	2018	FRW	AX-95203088	2B	613322090
N0	2019	FSW	AX-94962360	2D	596914793	3.76081e-08	0.392789	3.56299e-05	TraesCS2D02G503000	TraesCS2D02G503000.1	596911132	596917719									N60	2019	FRW	AX-94906008	2A	737049442	4.6619e-06	0.105919	0.00217524	TraesCS2A02G512100	TraesCS2A02G512100.1	737049316	737046055	TraesCS2A02G512100.1	Oryzain alpha chain	461	20		95.19					N120	2018	FRW	AX-94855592	2B	722325249
N0	2019	FSW	AX-95025579	2D	596915118	2.4824e-06	0.37646	0.000758654	TraesCS2D02G503000	TraesCS2D02G503000.1	596911132	596917719									N60	2018	FRW	AX-94681458	2A	740012575	2.57053e-06	0.0657869	0.000960074	TraesCS2A02G516200	TraesCS2A02G516200.2	740011258	740013346	TraesCS2A02G516200.2										N120	2019	FRW	AX-95261071	2B	726704898
N0	2019	FSW	AX-94677916	2D	598745847	5.48269e-07	0.382283	0.000273384	TraesCS2D02G504300	TraesCS2D02G504300.1	598745257	598748049	G-type lectin S-receptor-like serine/threonine-protein kinase SD2-5	460	20		90.81				N60	2018	FRW	AX-94705680	2B	598802253	1.42598e-06	0.0692313	0.00071104	TraesCS2B02G418100	TraesCS2B02G418100.1	598959096	598956372	TraesCS2B02G418100.1	acyl-coenzyme A thioesterase 13	170	20	6.34562e-118	89.07					N120	2019	FRW	AX-94601746	2B	743105753
N0	2019	FSW	AX-94829391	2D	601212171	1.65923e-07	0.386943	0.00012092	TraesCS2D02G507800	TraesCS2D02G507800.1	601211912	601215051	Nuclease S1	290	20		94.89				N60	2018	FRW	AX-95203088	2B	613322090	2.62285e-06	0.0656694	0.000960074	TraesCS2B02G426600	TraesCS2B02G426600.1	613234917	613205484	TraesCS2B02G426600.1	subtilisin-like protease SBT1.7	744	20		82.02
N0	2019	FSW	AX-94799671	2D	608756380	3.5046e-07	0.384023	0.000195309	TraesCS2D02G518700	TraesCS2D02G518700.1,TraesCS2D02G518700.3,TraesCS2D02G518700.2	608755165	608767526	protein TSS-like	1770	20		95.49				N60	2019	FRW	AX-95261071	2B	726704898	2.5093e-06	0.109301	0.00198109	TraesCS2B02G531300	TraesCS2B02G531300.1	726686563	726684953	TraesCS2B02G531300.1	26.2 kDa heat shock protein, mitochondrial-like	176	20	5.21984e-126	84.09					N120	2018	FRW	AX-94469785	2D	576749639
N0	2019	FSW	AX-94422387	2D	611529920	1.07257e-06	0.379687	0.000390826	TraesCS2D02G522900	TraesCS2D02G522900.1	611527172	611530514	uncharacterized protein LOC109754951	378	20		70.53				N60	2018	FRW	AX-94601746	2B	743105753	4.60996e-06	0.06239	0.00132981	TraesCS2B02G449700	TraesCS2B02G449700.1	643093139	643090703	TraesCS2B02G449700.1	Anthranilate N-benzoyltransferase protein 3	465	20		80.34					N120	2018	FRW	AX-94887553	2D	580238575
N0	2019	FSW	AX-94492566	2D	614734787	1.02355e-06	0.379867	0.000387885	TraesCS2D02G526100	TraesCS2D02G526100.1	614734514	614735302	predicted protein	72	20	1.12093e-44	82.31				N60	2018	FRW	AX-95190948	2B	752830596	3.54109e-06	0.0639219	0.00111828	TraesCS2B02G558500	TraesCS2B02G558500.1	752830848	752828714	TraesCS2B02G558500.1	predicted protein	656	20		79.34					N120	2018	FRW	AX-94735141	2D	581570385
N0	2018	FSW	AX-94967993	2D	616150963	3.52051e-06	0.259804	0.00208458	TraesCS2D02G528500	TraesCS2D02G528500.2	616149955	616155065	lipoxygenase 1	927	20		90.91				N60	2019	FRW	AX-94984781	2D	571080777	1.70743e-06	0.111411	0.00198109	TraesCS2D02G465000	TraesCS2D02G465000.2	571081261	571072080	TraesCS2D02G465000.2	serine/threonine-protein phosphatase 6 regulatory subunit 3-like	513	20		97.13					N120	2019	FRW	AX-94735141	2D	581570385
N0	2019	FSW	AX-94761585	2D	616525428	1.29864e-06	0.378949	0.000439402	TraesCS2D02G529000	TraesCS2D02G529000.1	616525223	616530794	transcription factor TGAL6 isoform X1	425	20		83.24				N60	2018	FRW	AX-94887553	2D	580238575	6.06965e-07	0.0742547	0.000522749	TraesCS2D02G479500	TraesCS2D02G479500.1	580238874	580235096	TraesCS2D02G479500.1	Protein CutA 1, chloroplastic	177	20	8.47048e-125	91.24					N120	2018	FRW	AX-94474729	2D	584545802
N0	2019	FSW	AX-95017520	2D	617052069	8.00879e-07	0.380815	0.000329842	TraesCS2D02G530600	TraesCS2D02G530600.1	617051125	617054041	chalcone synthase	478	20		99.59				N60	2019	FRW	AX-94887553	2D	580238575	3.06458e-06	0.108207	0.00199474	TraesCS2D02G479800	TraesCS2D02G479800.1	580267098	580264803	TraesCS2D02G479800.1	GDSL esterase/lipase At1g28600-like	295	20	1.10528e-165	84.35					N120	2018	FRW	AX-94835810	2D	584799948
N0	2019	FSW	AX-94998421	2D	642101057	1.85565e-07	0.386505	0.000125575	TraesCS2D02G579900	TraesCS2D02G579900.1	642100272	642101692	predicted protein	210	20	3.31735e-159	70.63				N60	2018	FRW	AX-94735141	2D	581570385	1.31872e-07	0.0833197	0.000423768	TraesCS2D02G480200	TraesCS2D02G480200.1	581526532	581523421	TraesCS2D02G480200.1	unnamed protein product	791	20		88.82					N120	2018	FRW	AX-95223893	2D	584861391
N0	2019	FSW	AX-94695716	2D	702726797	2.46382e-06	0.376489	0.000758654													N60	2018	FRW	AX-94474729	2D	584545802	3.31023e-07	0.0778416	0.000423768	TraesCS2D02G481800	TraesCS2D02G481800.1	584545905	584542725	TraesCS2D02G481800.1	Anthocyanidin reductase	333	20		87.36					N120	2019	FRW	AX-95223893	2D	584861391
N0	2019	FSW	AX-94676800	7A	376797697	6.95847e-07	0.381359	0.00031458	TraesCS7A02G293700	TraesCS7A02G293700.1	376869867	376870968	calcium/calmodulin-regulated receptor-like kinase 2	133	13	5.03766e-95	61.25				N60	2019	FRW	AX-94474729	2D	584545802	2.3603e-06	0.109636	0.00198109	TraesCS2D02G481800	TraesCS2D02G481800.1	584545905	584542725	TraesCS2D02G481800.1										N120	2018	FRW	AX-94477325	2D	586572446
N0	2019	FSW	AX-95097238	7D	477367237	4.76843e-06	0.373966	0.00128414	TraesCS7D02G368400	TraesCS7D02G368400.1	477201092	477201886	DUF1685 family protein	264	20		67.48				N60	2018	FRW	AX-94835810	2D	584799948	1.72718e-07	0.0817096	0.000423768	TraesCS2D02G482500	TraesCS2D02G482500.1	584804705	584799573	TraesCS2D02G482500.1	predicted protein	658	20		89.75					N120	2018	FRW	AX-95197137	2D	586839201
N0	2019	GY	AX-95136668	3A	690432670	4.05022e-06	0.20282	0.00132317	TraesCS3A02G452300	TraesCS3A02G452300.1	690459736	690460596	flowering-promoting factor 1-like protein 2	117	20	2.6463e-82	82.06				N60	2018	FRW	AX-95223893	2D	584861391	2.38797e-07	0.0797809	0.000423768	TraesCS2D02G482800	TraesCS2D02G482800.1	584864531	584861189	TraesCS2D02G482800.1	tRNA (guanine(10)-N2)-methyltransferase homolog	475	20		94.03					N120	2018	FRW	AX-94525577	2D	587107149
N0	2019	GY	AX-94573487	6A	27978202	4.17493e-07	0.213978	0.000741862	TraesCS6A02G054000	TraesCS6A02G054000.1	28012902	28018463	L-type lectin-domain containing receptor kinase IX.1	643	20		65.75				N60	2018	FRW	AX-95003296	2D	586331032	4.63203e-06	0.0623623	0.00132981	TraesCS2D02G485600	TraesCS2D02G485600.1	586331902	586329940	TraesCS2D02G485600.1	unnamed protein product	598	20	2.83736e-154	62.13					N120	2018	FRW	AX-94702180	2D	587292781
N0	2019	GY	AX-94415776	6A	28700804	8.53216e-07	0.210446	0.000741862	TraesCS6A02G055200	TraesCS6A02G055200.1	28666035	28666585	Histone H4	103	20	6.74867e-69	99.95				N60	2019	FRW	AX-95003296	2D	586331032	1.61378e-06	0.111721	0.00198109	TraesCS2D02G485600	TraesCS2D02G485600.1	586331902	586329940	TraesCS2D02G485600.1										N120	2018	FRW	AX-94487982	2D	588675894
									ENSRNA050010223	ENSRNA050010223-T1	28845775	28845847									N60	2018	FRW	AX-94477325	2D	586572446	1.89929e-06	0.0675537	0.000899694	TraesCS2D02G486000	TraesCS2D02G486000.1	586575253	586571354	TraesCS2D02G486000.1										N120	2018	FRW	AX-94503159	2D	590067221
N0	2019	GY	AX-94978974	6A	29876500	4.78761e-07	0.2133	0.000741862	TraesCS6A02G056800	TraesCS6A02G056800.1	29877038	29879453	putative disease resistance protein At3g14460	755	20		66.34				N60	2019	FRW	AX-94477325	2D	586572446	2.14337e-06	0.110164	0.00198109	TraesCS2D02G486000	TraesCS2D02G486000.1	586575253	586571354	TraesCS2D02G486000.1	uncharacterized protein LOC109744903	387	20		80.8					N120	2018	FRW	AX-95190381	2D	591027900
N0	2019	GY	AX-94737868	6A	29876631	1.57629e-06	0.207428	0.000762137	TraesCS6A02G056800	TraesCS6A02G056800.1	29877038	29879453	putative disease resistance protein At3g14460	755	20		66.34				N60	2018	FRW	AX-95197137	2D	586839201	2.80654e-06	0.0652749	0.000960074	TraesCS2D02G486400	TraesCS2D02G486400.1	586846982	586841634	TraesCS2D02G486400.1	receptor-like serine/threonine-protein kinase SD1-8	823	20		78.02					N120	2019	FRW	AX-94806968	2D	593898133
N0	2019	GY	AX-95210745	6A	29967076	7.62978e-07	0.210997	0.000741862	TraesCS6A02G057000	TraesCS6A02G057000.1	29967087	29969466	putative F-box protein At3g16210	298	20		72.76				N60	2019	FRW	AX-95197137	2D	586839201	5.62539e-07	0.117537	0.00198109	TraesCS2D02G486400	TraesCS2D02G486400.1	586846982	586841634	TraesCS2D02G486400.1										N120	2018	FRW	AX-94457170	2D	596252217
N0	2019	GY	AX-95631197	6A	30030973	1.73763e-06	0.206951	0.00078392	TraesCS6A02G057100	TraesCS6A02G057100.1	30032329	30036467	F-box protein At5g03970-like	309	20		75.28				N60	2018	FRW	AX-94525577	2D	587107149	8.67227e-07	0.0721518	0.00055571	TraesCS2D02G487000	TraesCS2D02G487000.1	587107595	587106896	TraesCS2D02G487000.1										N120	2019	FRW	AX-94982994	2D	596914535
N0	2019	GY	AX-95011132	6A	30031026	1.4055e-06	0.207991	0.000762137	TraesCS6A02G057100	TraesCS6A02G057100.1	30032329	30036467									N60	2019	FRW	AX-94525577	2D	587107149	2.82846e-06	0.108646	0.00199474	TraesCS2D02G487000	TraesCS2D02G487000.1	587107595	587106896	TraesCS2D02G487000.1	predicted protein	103	20	2.1156e-52	89.04					N120	2018	FRW	AX-94829391	2D	601212171
N0	2019	GY	AX-95255669	6A	30873212	1.01797e-06	0.209576	0.000741862	TraesCS6A02G058500	TraesCS6A02G058500.1	30873143	30876811	L-type lectin-domain containing receptor kinase IX.1	704	20		74.67				N60	2018	FRW	AX-94702180	2D	587292781	1.38305e-06	0.0694105	0.00071104	TraesCS2D02G487700	TraesCS2D02G487700.1	587293147	587282608	TraesCS2D02G487700.1	putative kinesin motor domain-containing protein	1279	20		96.43					N120	2018	FRW	AX-94786006	2D	610277424
N0	2019	GY	AX-95219967	6A	31036496	6.93554e-07	0.211467	0.000741862	TraesCS6A02G058700	TraesCS6A02G058700.1	31034388	31036808	LURP-one-like protein (DUF567)	204	20	9.06705e-149	80.9				N60	2019	FRW	AX-94702180	2D	587292781	4.42599e-06	0.106202	0.00217524	TraesCS2D02G487700	TraesCS2D02G487700.1	587293147	587282608	TraesCS2D02G487700.1										N120	2019	FRW	AX-94786006	2D	610277424
N0	2019	GY	AX-95070275	6A	31048271	1.50392e-06	0.207659	0.000762137	TraesCS6A02G058700	TraesCS6A02G058700.1	31034388	31036808									N60	2019	FRW	AX-94946876	2D	587697749	3.16591e-06	0.10803	0.00199474	TraesCS2D02G488200	TraesCS2D02G488200.1	587701032	587697352	TraesCS2D02G488200.1	plastoglobulin 34kD	293	20		89.1					N120	2019	FRW	AX-94422387	2D	611529920
N0	2019	GY	AX-94970334	6A	31474354	2.05203e-06	0.206137	0.000845257	TraesCS6A02G059700	TraesCS6A02G059700.1	31390390	31392080	DIMBOA UDP-glucosyltransferase BX8-like	467	20		82.22				N60	2018	FRW	AX-94487982	2D	588675894	7.17304e-07	0.0732696	0.000522749	TraesCS2D02G489700	TraesCS2D02G489700.1	588677693	588676152	TraesCS2D02G489700.1	WRKY45-like transcription factor	293	20		86.85					N120	2019	FRW	AX-94723353	2D	613324129
									TraesCS6A02G059800	TraesCS6A02G059800.1	31583535	31584464	dehydrin 9	153	20	3.02045e-103	78.37				N60	2019	FRW	AX-94487982	2D	588675894	5.1907e-06	0.105335	0.0022288	TraesCS2D02G489700	TraesCS2D02G489700.1	588677693	588676152	TraesCS2D02G489700.1										N120	2018	FRW	AX-94695716	2D	702726797
N0	2019	GY	AX-94416876	6A	32660278	1.6089e-06	0.207328	0.000762137	TraesCS6A02G060700	TraesCS6A02G060700.2	32658028	32662149	RecName: Full=Fructan 1-exohydrolase; Flags: Precursor	597	20		97.64				N60	2018	FRW	AX-94646857	2D	590930091	9.02613e-07	0.0719165	0.00055571	TraesCS2D02G493400	TraesCS2D02G493400.1	590931652	590929808	TraesCS2D02G493400.1	flavanone 3-hydroxylase	378	20		97.34					N120	2019	FRW	AX-94695716	2D	702726797
									TraesCS6A02G060700	TraesCS6A02G060700.1	32658028	32662149	Fructan 1-exohydrolase	594	20		97.38				N60	2018	FRW	AX-95254658	2D	590988726	5.12548e-06	0.0617755	0.00134886	TraesCS2D02G493500	TraesCS2D02G493500.1	590990772	590988401	TraesCS2D02G493500.1	S-adenosyl-L-homocysteine hydrolase	485	20		97.84					N120	2019	FRW	AX-94676800	7A	376797697
N0	2019	GY	AX-94635280	6A	32809959	1.0166e-07	0.221018	0.000481565	TraesCS6A02G061100	TraesCS6A02G061100.1	32809546	32814230	ubiquitin thioesterase OTUB2-like	458	20		75.3				N60	2018	FRW	AX-95190381	2D	591027900	6.64327e-07	0.0737219	0.000522749	TraesCS2D02G493700	TraesCS2D02G493700.1	591031752	591027189	TraesCS2D02G493700.1	serine-threonine protein kinase	342	20		95.64					N120	2019	FSW	AX-94607905	2A	571213772
N0	2019	GY	AX-94894393	6A	34032797	2.027e-06	0.206197	0.000845257	TraesCS6A02G063700	TraesCS6A02G063700.1	34029127	34033068	F-box protein At5g03970-like	399	20		76.06				N60	2019	FRW	AX-95190381	2D	591027900	1.47293e-06	0.112223	0.00198109	TraesCS2D02G493700	TraesCS2D02G493700.1	591031752	591027189	TraesCS2D02G493700.1										N120	2019	FSW	AX-94807563	2A	709713160
N0	2019	GY	AX-95249202	6A	34285660	9.72894e-07	0.209799	0.000741862	TraesCS6A02G064600	TraesCS6A02G064600.1	34283159	34285946	predicted protein	156	20	7.23039e-109	90.54				N60	2019	FRW	AX-94950151	2D	593509259	3.63856e-06	0.10727	0.00199474	TraesCS2D02G497800	TraesCS2D02G497800.1	593509646	593503835	TraesCS2D02G497800.1	predicted protein	336	20		91.49					N120	2018	FSW	AX-94615844	2A	722519507
N0	2019	GY	AX-94553503	6A	34982713	9.76128e-07	0.209783	0.000741862	TraesCS6A02G065400	TraesCS6A02G065400.2,TraesCS6A02G065400.1	34979092	34983010	serine/arginine-rich splicing factor RS41 isoform X2	264	20		96.13				N60	2018	FRW	AX-94806968	2D	593898133	9.385e-07	0.0716871	0.00055571	TraesCS2D02G498600	TraesCS2D02G498600.1	593898861	593897577	TraesCS2D02G498600.1	probable xyloglucan endotransglucosylase/hydrolase protein 12	289	20		96.36					N120	2019	FSW	AX-94996973	2A	729175199
N0	2019	GY	AX-94696366	6A	35482343	4.04774e-06	0.202823	0.00132317	TraesCS6A02G066200	TraesCS6A02G066200.4,TraesCS6A02G066200.3,TraesCS6A02G066200.1,TraesCS6A02G066200.2	35478280	35484242	protein ACCUMULATION AND REPLICATION OF CHLOROPLASTS 6, chloroplastic	684	20		95.23				N60	2018	FRW	AX-95018936	2D	595159320	1.28295e-06	0.069851	0.00071104	TraesCS2D02G500500	TraesCS2D02G500500.1	595161251	595157820	TraesCS2D02G500500.1	predicted protein	810	20		86.03					N120	2019	FSW	AX-94923560	2A	729858414
N0	2019	GY	AX-94386201	6A	35580470	2.73276e-06	0.204737	0.00103561	TraesCS6A02G066800	TraesCS6A02G066800.1	35580136	35581719	transcription termination factor MTERF4, chloroplastic-like	361	20		83.49				N60	2018	FRW	AX-94457170	2D	596252217	4.9005e-06	0.0620356	0.00134886	TraesCS2D02G502700	TraesCS2D02G502700.1	596254635	596252069	TraesCS2D02G502700.1	Adenine nucleotide alpha hydrolases-like superfamily protein	140	20	2.00282e-97	76.66					N120	2019	FSW	AX-94681458	2A	740012575
N0	2019	GY	AX-94914391	6A	36429885	4.58764e-06	0.202215	0.00140204	TraesCS6A02G068000	TraesCS6A02G068000.1,TraesCS6A02G068000.2	36429712	36433862	putative HVA22-like protein g	286	20		78.28				N60	2018	FRW	AX-94982994	2D	596914535	2.83746e-06	0.0652111	0.000960074	TraesCS2D02G503000	TraesCS2D02G503000.1	596917719	596911132	TraesCS2D02G503000.1	plasma membrane H+-ATPase	951	20		99.35					N120	2019	FSW	AX-94705680	2B	598802253
N0	2019	GY	AX-94675144	6A	36687028	1.37438e-06	0.208101	0.000762137	TraesCS6A02G068300	TraesCS6A02G068300.1	36684210	36687132	ChaC-like family protein	218	20	7.74197e-165	92.29				N60	2018	FRW	AX-94962360	2D	596914793	2.73787e-06	0.0654193	0.000960074	TraesCS2D02G503000	TraesCS2D02G503000.1	596917719	596911132	TraesCS2D02G503000.1
N0	2019	GY	AX-94606161	6A	64319129	3.64618e-06	0.203332	0.00130378	TraesCS6A02G097200	TraesCS6A02G097200.1	64317228	64320738	phosphatidylinositol/phosphatidylcholine transfer protein SFH12-like	613	20		84.22				N60	2019	FRW	AX-94962360	2D	596914793	8.38168e-07	0.11533	0.00198109	TraesCS2D02G503000	TraesCS2D02G503000.1	596917719	596911132	TraesCS2D02G503000.1										N120	2018	FSW	AX-95203088	2B	613322090
N0	2019	GY	AX-94419507	6A	101799393	8.42085e-07	0.21051	0.000741862	TraesCS6A02G130000	TraesCS6A02G130000.1	101842834	101844819	tyrosine-sulfated glycopeptide receptor 1-like	661	20		85.38				N60	2019	FRW	AX-95025579	2D	596915118	3.37875e-06	0.107674	0.00199474	TraesCS2D02G503000	TraesCS2D02G503000.1	596917719	596911132	TraesCS2D02G503000.1										N120	2018	FSW	AX-94451264	2B	721716652
N0	2019	GY	AX-94727648	6A	102353013	3.71565e-06	0.20324	0.00130378	TraesCS6A02G130800	TraesCS6A02G130800.1	102134300	102154734	RNA ligase isoform 1	1028	20		79.23				N60	2019	FRW	AX-94677916	2D	598745847	3.78987e-06	0.107048	0.00199474	TraesCS2D02G504300	TraesCS2D02G504300.1	598748049	598745257	TraesCS2D02G504300.1	G-type lectin S-receptor-like serine/threonine-protein kinase SD2-5	460	20		90.81					N120	2018	FSW	AX-94469785	2D	576749639
N0	2019	GY	AX-95072891	6A	690432617	7.90369e-07	0.210823	0.000741862													N60	2018	FRW	AX-94799671	2D	608756380	5.00222e-06	0.0619165	0.00134886	TraesCS2D02G518700	TraesCS2D02G518700.1	608767526	608755165	TraesCS2D02G518700.1	protein TSS-like	1770	20		95.49
N0	2019	GY	AX-95250225	6B	29928065	9.38737e-08	0.221418	0.000481565	TraesCS6B02G050300	TraesCS6B02G050300.1	29855695	29860530	predicted protein	1040	20		68.39				N60	2018	FRW	AX-94786006	2D	610277424	3.81039e-07	0.0770076	0.000423768	TraesCS2D02G521400	TraesCS2D02G521400.1	610282317	610276851	TraesCS2D02G521400.1	3-oxoacyl-[acyl-carrier-protein] synthase III, chloroplastic	406	20		93.78					N120	2018	FSW	AX-94887553	2D	580238575
									TraesCS6B02G050400	TraesCS6B02G050400.1	30010697	30013191	hypothetical protein E2562_015204	728	20	2.6585e-122	50.26				N60	2019	FRW	AX-94786006	2D	610277424	1.9189e-06	0.110771	0.00198109	TraesCS2D02G521400	TraesCS2D02G521400.1	610282317	610276851	TraesCS2D02G521400.1										N120	2019	FSW	AX-94887553	2D	580238575
N0	2019	GY	AX-94511241	6B	30282005	2.03834e-07	0.217541	0.000643708	TraesCS6B02G050900	TraesCS6B02G050900.1	30276637	30281705	protein STRUBBELIG-RECEPTOR FAMILY 5-like	726	20		74.18				N60	2018	FRW	AX-94695716	2D	702726797	2.98931e-07	0.0784467	0.000423768															N120	2019	FSW	AX-94590107	2D	580388535
N0	2019	GY	AX-95083406	6B	32743791	4.23886e-06	0.202599	0.00133863	TraesCS6B02G053200	TraesCS6B02G053200.1	32997533	32998330	Histone H3.3	137	20	2.61113e-96	98.47				N60	2018	FRW	AX-94981340	3B	394531317	2.35258e-06	0.0663037	0.000960074	TraesCS3B02G247900	TraesCS3B02G247900.1	394960588	394946033	TraesCS3B02G247900.1	Transcriptional corepressor LEUNIG	908	20		92.56					N120	2018	FSW	AX-94735141	2D	581570385
N0	2019	GY	AX-94511284	6B	51737371	1.55489e-06	0.207495	0.000762137	TraesCS6B02G075400	TraesCS6B02G075400.1	51732081	51736016	F-box protein At5g03970-like	388	20		73.66				N60	2019	FRW	AX-94528509	3B	700456235	1.54076e-07	0.124751	0.00145971	TraesCS3B02G458100	TraesCS3B02G458100.1	700391559	700365865	TraesCS3B02G458100.1										N120	2019	FSW	AX-94735141	2D	581570385
N0	2019	GY	AX-94816913	6B	64929420	1.31442e-06	0.20832	0.000762137	TraesCS6B02G089500	TraesCS6B02G089500.1,TraesCS6B02G089500.2	64925602	64929918	protein ACCUMULATION AND REPLICATION OF CHLOROPLASTS 6, chloroplastic	760	20		94.62				N60	2018	FRW	AX-94525439	5A	710357894	2.20823e-06	0.0666733	0.000960074	TraesCS5A02G558900	TraesCS5A02G558900.1	709676514	709674687	TraesCS5A02G558900.1	probable RNA-binding protein EIF1AD	160	20	4.37845e-116	77.68					N120	2019	FSW	AX-94474729	2D	584545802
N0	2019	GY	AX-94724484	6B	103787927	2.26652e-06	0.205651	0.00089471	TraesCS6B02G116700	TraesCS6B02G116700.2	103698855	103703251	L-lactate dehydrogenase A	332	20	8.60655e-124	70.61				N60	2019	FRW	AX-95172236	5B	346850513	4.82162e-06	0.105736	0.00217524	ENSRNA050022730	ENSRNA050022730-T1	347397400	347397245	ENSRNA050022730-T1										N120	2018	FSW	AX-94835810	2D	584799948
N0	2018	GY	AX-94442619	7A	716713818	1.96747e-08	0.134971	6.21327e-05	TraesCS7A02G539700	TraesCS7A02G539700.1	716607095	716608485	two-component response regulator ORR24-like	111	20	8.34182e-68	93.69				N60	2018	FRW	AX-94885078	5B	347102636	4.02566e-07	0.0766821	0.000423768	ENSRNA050022730	ENSRNA050022730-T1	347397400	347397245	ENSRNA050022730-T1										N120	2019	FSW	AX-94835810	2D	584799948
N0	2018	GY	AX-94640080	7B	717953260	5.16619e-09	0.142618	2.44722e-05	TraesCS7B02G460500	TraesCS7B02G460500.2	717982600	717983579									N60	2018	FRW	AX-94676800	7A	376797697	2.81039e-07	0.0788131	0.000423768	TraesCS7A02G293700	TraesCS7A02G293700.1	376870968	376869867	TraesCS7A02G293700.1	calcium/calmodulin-regulated receptor-like kinase 2	133	13	5.04108e-95	61.25					N120	2018	FSW	AX-95223893	2D	584861391
N0	2018	GY	AX-94482386	7B	717953305	4.61816e-08	0.130129	8.75048e-05	TraesCS7B02G460500	TraesCS7B02G460500.1	717982600	717983579	predicted protein	278	20		74.5				N60	2019	FRW	AX-95097238	7D	477367237	9.07156e-07	0.114894	0.00198109	TraesCS7D02G368400	TraesCS7D02G368400.1	477201886	477201092	TraesCS7D02G368400.1	DUF1685 family protein	264	20		67.48					N120	2019	FSW	AX-95223893	2D	584861391
N0	2018	GY	AX-95196340	7B	720184896	3.19715e-09	0.145381	2.44722e-05	TraesCS7B02G463400	TraesCS7B02G463400.1	720162660	720163016	Non-lysosomal glucosylceramidase	118	17	5.74493e-74	90.9				N60	2018	FSW	AX-94425305	2A	62271435	2.44516e-06	0.0826286	0.00177826	TraesCS2A02G110400	TraesCS2A02G110400.1	62268054	62265320	TraesCS2A02G110400.1										N120	2018	FSW	AX-94477325	2D	586572446
N0	2018	GY	AX-94688555	7B	721169447	4.23324e-08	0.130621	8.75048e-05	TraesCS7B02G464800	TraesCS7B02G464800.1	721197469	721199799	predicted protein	384	20		91.34				N60	2019	FSW	AX-94425305	2A	62271435	8.51627e-07	0.30575	0.0007233	TraesCS2A02G110400	TraesCS2A02G110400.1	62268054	62265320	TraesCS2A02G110400.1	pentatricopeptide repeat-containing protein At3g18020	733	20		74.77					N120	2018	FSW	AX-95197137	2D	586839201
N0	2018	GY	AX-94677860	7D	716137132	2.22908e-06	0.108521	0.00351972													N60	2019	FSW	AX-94840205	2A	657110378	3.08749e-06	0.300198	0.00123035	TraesCS2A02G402900	TraesCS2A02G402900.1	657112623	657110350	TraesCS2A02G402900.1	peroxisomal biogenesis factor 6-like	120	20	2.64402e-32	79.41					N120	2019	FSW	AX-95197137	2D	586839201
N0	2018	LCC	AX-94555232	1A	534659293	2.5126e-07	0.137663	0.000793479	TraesCS1A02G349700	TraesCS1A02G349700.1	534685713	534686348	predicted protein	77	20	4.52851e-47	92.52				N60	2019	FSW	AX-94807563	2A	709713160	2.43286e-06	0.301221	0.00117444	TraesCS2A02G463900	TraesCS2A02G463900.1	709714220	709701089	TraesCS2A02G463900.1	ABC transporter C family member 2-like	1630	20		97.51					N120	2018	FSW	AX-94525577	2D	587107149
N0	2018	LCC	AX-94793674	1A	543971404	1.2649e-09	0.167216	5.99184e-06	TraesCS1A02G363500	TraesCS1A02G363500.1	543967669	543968835	hypothetical protein TRIUR3_10931	388	3		88.01				N60	2018	FSW	AX-94923560	2A	729858414	5.63652e-07	0.0910892	0.00177826	TraesCS2A02G501900	TraesCS2A02G501900.1	729858636	729852393	TraesCS2A02G501900.1	predicted protein	410	20		90.37					N120	2019	FSW	AX-94525577	2D	587107149
N0	2018	LCC	AX-94635059	1A	592996838	5.70791e-07	0.133184	0.00134608	TraesCS1A02G445400	TraesCS1A02G445400.1	592992933	592995118	two-component response regulator ORR42-like	125	20	6.04533e-86	92.05				N60	2019	FSW	AX-94923560	2A	729858414	5.14809e-07	0.307936	0.000722762	TraesCS2A02G501900	TraesCS2A02G501900.1	729858636	729852393	TraesCS2A02G501900.1										N120	2019	FSW	AX-94702180	2D	587292781
N0	2019	LCC	AX-94436778	1A	694236145	1.53288e-06	0.0746914	0.00161361													N60	2019	FSW	AX-94681458	2A	740012575	1.35746e-06	0.303733	0.000918611	TraesCS2A02G516200	TraesCS2A02G516200.2	740013346	740011258	TraesCS2A02G516200.2	(+)-neomenthol dehydrogenase-like	304	20		81.64					N120	2018	FSW	AX-94487982	2D	588675894
N0	2018	LCC	AX-94665912	1B	623478829	7.1041e-07	0.131994	0.00134608	TraesCS1B02G389500	TraesCS1B02G389500.1	623504878	623507575	predicted protein	99	20	4.02895e-70	59.03				N60	2018	FSW	AX-94705680	2B	598802253	4.13076e-06	0.0796312	0.00202555	TraesCS2B02G418100	TraesCS2B02G418100.1	598959096	598956372	TraesCS2B02G418100.1	acyl-coenzyme A thioesterase 13	170	20	6.34562e-118	89.07					N120	2019	FSW	AX-94487982	2D	588675894
N0	2018	LCC	AX-94963116	1D	594573010	2.5533e-11	0.18971	2.41899e-07													N60	2019	FSW	AX-94705680	2B	598802253	6.97863e-07	0.306613	0.000722762	TraesCS2B02G418100	TraesCS2B02G418100.1	598959096	598956372	TraesCS2B02G418100.1										N120	2019	FSW	AX-94503159	2D	590067221
N0	2019	LCC	AX-94888332	2B	780818980	2.4928e-10	0.126334	2.12052e-06	TraesCS2B02G597500	TraesCS2B02G597500.1	780817412	780822624	actin-related protein 6	430	20		94.08				N60	2018	FSW	AX-95142189	2B	609577283	1.12539e-06	0.0870897	0.00177826	TraesCS2B02G423600	TraesCS2B02G423600.1	609202417	609200958	TraesCS2B02G423600.1	predicted protein	345	20		83.72					N120	2018	FSW	AX-95190381	2D	591027900
N0	2019	LCC	AX-94593608	3A	671144001	3.51845e-07	0.0831701	0.000476196	TraesCS3A02G427800	TraesCS3A02G427800.1	671091078	671091173	---NA---	31							N60	2018	FSW	AX-95203088	2B	613322090	2.44534e-06	0.0826282	0.00177826	TraesCS2B02G426600	TraesCS2B02G426600.1	613234917	613205484	TraesCS2B02G426600.1	subtilisin-like protease SBT1.7	744	20		82.02					N120	2019	FSW	AX-95190381	2D	591027900
N0	2019	LCC	AX-95134564	3A	671144077	4.47651e-10	0.122769	2.12052e-06	ENSRNA050008079	ENSRNA050008079-T1	671092186	671092257									N60	2019	FSW	AX-95203088	2B	613322090	1.00433e-06	0.305036	0.000731925	TraesCS2B02G426600	TraesCS2B02G426600.1	613234917	613205484	TraesCS2B02G426600.1										N120	2018	FSW	AX-95018936	2D	595159320
N0	2019	LCC	AX-94821815	3A	685357859	1.44001e-07	0.0883654	0.000227378	TraesCS3A02G444000	TraesCS3A02G444000.2	685355831	685360540									N60	2019	FSW	AX-94451264	2B	721716652	3.1168e-06	0.300157	0.00123035	TraesCS2B02G527100	TraesCS2B02G527100.1	721719755	721715342	TraesCS2B02G527100.1	transcription factor IBH1	201	20	5.84228e-136	70.61					N120	2019	FSW	AX-95018936	2D	595159320
N0	2019	LCC	AX-94396499	3A	685357955	9.85397e-08	0.0905824	0.000227378	TraesCS3A02G444000	TraesCS3A02G444000.1	685355831	685360540	predicted protein	447	20		79.84				N60	2018	FSW	AX-94855592	2B	722325249	4.07515e-06	0.0797085	0.00202555	TraesCS2B02G527800	TraesCS2B02G527800.1	722326595	722324948	TraesCS2B02G527800.1	probable amino acid permease 7	484	20		85.01					N120	2018	FSW	AX-94457170	2D	596252217
N0	2019	LCC	AX-95146337	3A	685360148	9.41132e-08	0.0908514	0.000227378	TraesCS3A02G444000	TraesCS3A02G444000.1	685355831	685360540	predicted protein	439	20		79.82				N60	2019	FSW	AX-95261071	2B	726704898	1.88953e-06	0.302307	0.00108161	TraesCS2B02G531300	TraesCS2B02G531300.1	726686563	726684953	TraesCS2B02G531300.1	26.2 kDa heat shock protein, mitochondrial-like	176	20	5.21984e-126	84.09					N120	2019	FSW	AX-94457170	2D	596252217
N0	2019	LCC	AX-95257035	3A	686784088	1.79954e-06	0.0737736	0.00168304	TraesCS3A02G446300	TraesCS3A02G446300.1	686775646	686781006	putative pre-mRNA-splicing factor cwc-22	776	20		91.72				N60	2018	FSW	AX-94601746	2B	743105753	4.27603e-06	0.0794341	0.00202555	TraesCS2B02G546300	TraesCS2B02G546300.1	743331453	743328441	TraesCS2B02G546300.1	unnamed protein product	617	20		69					N120	2018	FSW	AX-94962360	2D	596914793
									TraesCS3A02G446400	TraesCS3A02G446400.1	686784178	686785548	F-box/kelch-repeat protein At1g67480	385	20		88.13				N60	2019	FSW	AX-94601746	2B	743105753	3.65844e-06	0.299471	0.0013864	TraesCS2B02G546300	TraesCS2B02G546300.1	743331453	743328441	TraesCS2B02G546300.1										N120	2019	FSW	AX-94962360	2D	596914793
N0	2019	LCC	AX-94498619	3A	691106993	2.49306e-06	0.0719121	0.00196827	TraesCS3A02G453100	TraesCS3A02G453100.1	691090783	691102319	unnamed protein product	696	20		75.49				N60	2019	FSW	AX-94714537	2B	754553119	4.63962e-06	0.298455	0.00156985	TraesCS2B02G561800	TraesCS2B02G561800.1	754555654	754553095	TraesCS2B02G561800.1	unnamed protein product	770	20		66.97					N120	2019	FSW	AX-95025579	2D	596915118
									TraesCS3A02G453200	TraesCS3A02G453200.1	691107122	691112178	autophagy-related protein 18a	488	20		82.51				N60	2019	FSW	AX-94469785	2D	576749639	9.1615e-07	0.305433	0.0007233	TraesCS2D02G473100	TraesCS2D02G473100.1	576853182	576849490	TraesCS2D02G473100.1	uncharacterized protein LOC109750924	417	20		86.04					N120	2018	FSW	AX-94677916	2D	598745847
N0	2019	LCC	AX-94605618	3A	693487033	4.20725e-06	0.0689347	0.0028471	TraesCS3A02G456400	TraesCS3A02G456400.1,TraesCS3A02G456400.2	693484015	693487168	hypothetical protein TRIUR3_27257	235	20	1.48681e-157	85.59				N60	2018	FSW	AX-94887553	2D	580238575	2.40367e-06	0.0827267	0.00177826	TraesCS2D02G479500	TraesCS2D02G479500.1	580238874	580235096	TraesCS2D02G479500.1	Protein CutA 1, chloroplastic	177	20	8.47048e-125	91.24					N120	2018	FSW	AX-94829391	2D	601212171
N0	2019	LCC	AX-95629938	3A	697390323	1.46002e-06	0.0749703	0.00161361	TraesCS3A02G461700	TraesCS3A02G461700.1	697388019	697391517	predicted protein	416	20		81.09				N60	2019	FSW	AX-94590107	2D	580388535	5.21911e-07	0.307876	0.000722762	TraesCS2D02G479900	TraesCS2D02G479900.2	580391168	580385880	TraesCS2D02G479900.2	kinesin-like protein KIN-14H	785	20		95.88					N120	2018	FSW	AX-94799671	2D	608756380
N0	2019	LCC	AX-94592827	3A	697446780	3.28298e-06	0.0703444	0.00239254	TraesCS3A02G461800	TraesCS3A02G461800.1	697452993	697457504	predicted protein	368	20		68.3				N60	2018	FSW	AX-94735141	2D	581570385	4.00708e-07	0.0930712	0.00177826	TraesCS2D02G480200	TraesCS2D02G480200.1	581526532	581523421	TraesCS2D02G480200.1										N120	2019	FSW	AX-94786006	2D	610277424
N0	2019	LCC	AX-95109314	3D	548255406	1.40314e-07	0.0885168	0.000227378	TraesCS3D02G436100	TraesCS3D02G436100.1	548247092	548252412	photosynthetic NDH subunit of subcomplex B 5, chloroplastic	224	20	1.16935e-168	84.63				N60	2019	FSW	AX-94735141	2D	581570385	7.6289e-07	0.306227	0.000722762	TraesCS2D02G480200	TraesCS2D02G480200.1	581526532	581523421	TraesCS2D02G480200.1	unnamed protein product	791	20		88.82					N120	2019	FSW	AX-95017520	2D	617052069
									TraesCS3D02G436200	TraesCS3D02G436200.1	548248761	548250602	serine/threonine-protein kinase-like protein ACR4 isoform X1	365	20		87.16				N60	2018	FSW	AX-94474729	2D	584545802	2.20853e-06	0.0832121	0.00177826	TraesCS2D02G481800	TraesCS2D02G481800.1	584545905	584542725	TraesCS2D02G481800.1	Anthocyanidin reductase	333	20		87.36					N120	2018	FSW	AX-94998421	2D	642101057
N0	2018	LCC	AX-95223898	5B	570841971	5.07374e-06	0.121403	0.00801143	TraesCS5B02G391500	TraesCS5B02G391500.1,TraesCS5B02G391500.3,TraesCS5B02G391500.2	570890408	570894862	YTH domain-containing family protein 3-like	662	20		96.13				N60	2018	FSW	AX-94835810	2D	584799948	5.68901e-07	0.0910355	0.00177826	TraesCS2D02G482500	TraesCS2D02G482500.1	584804705	584799573	TraesCS2D02G482500.1	predicted protein	905	20		88.08					N120	2018	FSW	AX-94695716	2D	702726797
N0	2019	LCC	AX-94738199	5D	10899530	1.95413e-06	0.0733025	0.00168304	TraesCS5D02G018600	TraesCS5D02G018600.1	10897105	10900888	predicted protein	513	20		93.65				N60	2018	FSW	AX-95223893	2D	584861391	9.16802e-07	0.088273	0.00177826	TraesCS2D02G482800	TraesCS2D02G482800.1	584864531	584861189	TraesCS2D02G482800.1										N120	2019	FSW	AX-94981340	3B	394531317
N0	2018	NPT	AX-94593608	3A	671144001	3.63659e-08	0.0877242	0.000172265	TraesCS3A02G427800	TraesCS3A02G427800.1	671091078	671091173		31							N60	2019	FSW	AX-95223893	2D	584861391	4.12436e-06	0.298958	0.00150286	TraesCS2D02G482800	TraesCS2D02G482800.1	584864531	584861189	TraesCS2D02G482800.1	tRNA (guanine(10)-N2)-methyltransferase homolog	475	20		94.03
N0	2019	NPT	AX-94593608	3A	671144001	1.92032e-07	0.127487	0.000909658	ENSRNA050008081	ENSRNA050008079-T3	671092186	671092257									N60	2019	FSW	AX-95003296	2D	586331032	4.59486e-06	0.298497	0.00156985	TraesCS2D02G485600	TraesCS2D02G485600.1	586331902	586329940	TraesCS2D02G485600.1	unnamed protein product	598	20	2.83736e-154	62.13					N120	2019	FSW	AX-94676800	7A	376797697
N0	2018	NPT	AX-94786978	3A	671144041	1.04686e-08	0.0951699	9.918e-05	ENSRNA050008079	ENSRNA050008079-T1	671092186	671092257									N60	2018	FSW	AX-94487982	2D	588675894	4.60524e-06	0.0790114	0.00207762	TraesCS2D02G489700	TraesCS2D02G489700.1	588677693	588676152	TraesCS2D02G489700.1	WRKY45-like transcription factor	293	20		86.85					N120	2018	GY	AX-95136668	3A	690432670
N0	2019	NPT	AX-94786978	3A	671144041	3.34948e-07	0.1244	0.00105777	ENSRNA050008082	ENSRNA050008079-T4	671092186	671092257									N60	2019	FSW	AX-95254658	2D	590988726	5.79547e-07	0.30742	0.000722762	TraesCS2D02G493400	TraesCS2D02G493400.1	590931652	590929808	TraesCS2D02G493400.1	flavanone 3-hydroxylase	378	20		97.34					N120	2019	GY	AX-95136668	3A	690432670
N0	2018	NPT	AX-95134564	3A	671144077	1.03385e-06	0.0680489	0.00326489	ENSRNA050008080	ENSRNA050008079-T2	671092186	671092257									N60	2018	FSW	AX-95190381	2D	591027900	1.92524e-06	0.0839998	0.00177826	TraesCS2D02G493700	TraesCS2D02G493700.1	591031752	591027189	TraesCS2D02G493700.1	serine-threonine protein kinase	342	20		95.64					N120	2018	GY	AX-94573487	6A	27978202
N0	2019	NPT	AX-95134564	3A	671144077	6.5706e-08	0.133478	0.000622499	ENSRNA050008083	ENSRNA050008079-T5	671092186	671092257									N60	2019	FSW	AX-94806968	2D	593898133	2.33228e-06	0.301402	0.00117444	TraesCS2D02G498600	TraesCS2D02G498600.1	593898861	593897577	TraesCS2D02G498600.1	probable xyloglucan endotransglucosylase/hydrolase protein 12	289	20		96.36					N120	2019	GY	AX-94573487	6A	27978202
N0	2019	NPT	AX-94821815	3A	685357859	3.50666e-06	0.111516	0.00474602	TraesCS3A02G444000	TraesCS3A02G444000.2	685355831	685360540	predicted protein	447	20		79.84				N60	2018	FSW	AX-95018936	2D	595159320	2.81548e-06	0.0818211	0.00177826	TraesCS2D02G500500	TraesCS2D02G500500.1	595161251	595157820	TraesCS2D02G500500.1	predicted protein	810	20		86.03					N120	2018	GY	AX-94983341	6A	28412783
N0	2019	NPT	AX-94396499	3A	685357955	1.4498e-06	0.116332	0.00343386	TraesCS3A02G444000	TraesCS3A02G444000.1	685355831	685360540	predicted protein	439	20		79.82				N60	2018	FSW	AX-94457170	2D	596252217	2.37879e-06	0.0827863	0.00177826	TraesCS2D02G502700	TraesCS2D02G502700.2	596254635	596252069	TraesCS2D02G502700.2	Adenine nucleotide alpha hydrolases-like superfamily protein	140	20	2.00282e-97	76.66					N120	2018	GY	AX-94415776	6A	28700804
N0	2019	NPT	AX-95257035	3A	686784088	2.15849e-06	0.114158	0.00400785	TraesCS3A02G446400	TraesCS3A02G446400.1	686784178	686785548	F-box/kelch-repeat protein At1g67480	385	20		88.13				N60	2019	FSW	AX-94982994	2D	596914535	5.64392e-07	0.307536	0.000722762	TraesCS2D02G503000	TraesCS2D02G503000.1	596917719	596911132	TraesCS2D02G503000.1	plasma membrane H+-ATPase	951	20		99.35					N120	2019	GY	AX-94415776	6A	28700804
N0	2019	NPT	AX-95109314	3D	548255406	2.53822e-06	0.113274	0.00400785	TraesCS3D02G436100	TraesCS3D02G436100.1	548247092	548252412	photosynthetic NDH subunit of subcomplex B 5, chloroplastic	224	20	1.16935e-168	84.63				N60	2019	FSW	AX-94962360	2D	596914793	2.82703e-06	0.300576	0.00121742	TraesCS2D02G503001	TraesCS2D02G503000.2	596911132	596917719	TraesCS2D02G503000.2										N120	2018	GY	AX-94978974	6A	29876500
									TraesCS3D02G436200	TraesCS3D02G436200.1	548248761	548250602	serine/threonine-protein kinase-like protein ACR4 isoform X1	365	20		87.16				N60	2018	FSW	AX-94786006	2D	610277424	1.59583e-06	0.0850781	0.00177826	TraesCS2D02G521400	TraesCS2D02G521400.1	610282317	610276851	TraesCS2D02G521400.1										N120	2019	GY	AX-94978974	6A	29876500
N0	2018	PHT	AX-95216555	3B	808630317	1.1552e-07	0.350477	0.00109444	TraesCS3B02G579200	TraesCS3B02G579200.1	808672286	808674379	probable serine/threonine-protein kinase DDB_G0271682	638	20		73.29				N60	2019	FSW	AX-94786006	2D	610277424	5.35015e-07	0.307768	0.000722762	TraesCS2D02G521400	TraesCS2D02G521400.1	610282317	610276851	TraesCS2D02G521400.1	3-oxoacyl-[acyl-carrier-protein] synthase III, chloroplastic	406	20		93.78					N120	2018	GY	AX-94737868	6A	29876631
N0	2019	RSA	AX-95237615	3B	36624258	2.59233e-06	0.11129	0.00565527	TraesCS3B02G064700	TraesCS3B02G064700.1	36542350	36544671	protein ASPARTIC PROTEASE IN GUARD CELL 1	503	20		80.92				N60	2019	FSW	AX-95017520	2D	617052069	2.47929e-06	0.301139	0.00117444	TraesCS2D02G530600	TraesCS2D02G530600.1	617054041	617051125	TraesCS2D02G530600.1	chalcone synthase	478	20		99.59					N120	2019	GY	AX-94737868	6A	29876631
N0	2018	RSA	AX-95113687	6A	595578832	1.91856e-07	0.497357	0.000605882	TraesCS6A02G371000	TraesCS6A02G371000.1	595563589	595564219	predicted protein	110	13	3.92357e-74	74.51				N60	2018	FSW	AX-94695716	2D	702726797	2.73367e-06	0.0819899	0.00177826															N120	2018	GY	AX-95210745	6A	29967076
N0	2018	RSA	AX-94513497	6A	595627899	1.56811e-07	0.498006	0.000605882	TraesCS6A02G371200	TraesCS6A02G371200.1	595622026	595624407	pentatricopeptide repeat-containing protein At5g38730	597	20		80.81				N60	2019	FSW	AX-94695716	2D	702726797	2.73144e-06	0.300723	0.00121742															N120	2019	GY	AX-95210745	6A	29967076
N0	2019	RSA	AX-94513497	6A	595627899	2.22157e-07	0.124842	0.00210471	TraesCS6A02G371300	TraesCS6A02G371300.1	595624936	595628211	predicted protein	281	20		92.43				N60	2019	FSW	AX-94981340	3B	394531317	1.94083e-06	0.302192	0.00108161	TraesCS3B02G247900	TraesCS3B02G247900.1	394960588	394946033	TraesCS3B02G247900.1	Transcriptional corepressor LEUNIG	908	20		92.56					N120	2018	GY	AX-95631197	6A	30030973
N0	2018	RSA	AX-94911804	6A	595776559	1.88685e-07	0.49741	0.000605882	TraesCS6A02G371800	TraesCS6A02G371800.1	595774917	595778154	vesicle-associated membrane protein 713	233	20	2.19694e-174	89.9				N60	2018	FSW	AX-94525439	5A	710357894	4.09173e-06	0.0796853	0.00202555	TraesCS5A02G558900	TraesCS5A02G558900.1	709676514	709674687	TraesCS5A02G558900.1	probable RNA-binding protein EIF1AD	160	20	4.37845e-116	77.68					N120	2019	GY	AX-95631197	6A	30030973
N0	2019	RSA	AX-94911804	6A	595776559	8.59341e-07	0.117347	0.0040707	TraesCS6A02G371801	TraesCS6A02G371800.2	595774917	595778154									N60	2019	FSW	AX-94525439	5A	710357894	1.5072e-06	0.303282	0.000951949	TraesCS5A02G558900	TraesCS5A02G558900.1	709676514	709674687	TraesCS5A02G558900.1										N120	2018	GY	AX-95011132	6A	30031026
N0	2019	RSA	AX-95658523	6A	599046599	2.98463e-06	0.110522	0.00565527	TraesCS6A02G378000	TraesCS6A02G378000.2	599042583	599046908	Casein kinase I isoform delta-like protein	473	20		91.78				N60	2019	FSW	AX-95172236	5B	346850513	7.30523e-07	0.306415	0.000722762															N120	2019	GY	AX-95011132	6A	30031026
									TraesCS6A02G378000	TraesCS6A02G378000.1	599042583	599046908	Casein kinase I isoform delta-like protein	422	20		90.77				N60	2018	FSW	AX-94885078	5B	347102636	3.12039e-06	0.081233	0.00184766	ENSRNA050022730	ENSRNA050022730-T1	347397400	347397245	ENSRNA050022730-T1										N120	2018	GY	AX-95255669	6A	30873212
N0	2019	RSA	AX-94384227	6D	453006645	4.77629e-06	0.107963	0.00754176	TraesCS6D02G362500	TraesCS6D02G362500.1,TraesCS6D02G362500.2	453005474	453009697	Casein kinase I isoform delta-like protein	473	20		91.91				N60	2018	FSW	AX-94676800	7A	376797697	1.76802e-06	0.0844891	0.00177826	TraesCS7A02G293700	TraesCS7A02G293700.1	376870968	376869867	TraesCS7A02G293700.1										N120	2019	GY	AX-95255669	6A	30873212
N0	2018	RSA	AX-94565231	6D	683646420	2.82589e-07	0.496113	0.000669313													N60	2019	FSW	AX-94676800	7A	376797697	5.20252e-07	0.30789	0.000722762	TraesCS7A02G293700	TraesCS7A02G293700.1	376870968	376869867	TraesCS7A02G293700.1	calcium/calmodulin-regulated receptor-like kinase 2	133	13	5.04108e-95	61.25					N120	2018	GY	AX-95219967	6A	31036496
N0	2019	RSA	AX-94565231	6D	683646420	1.40034e-06	0.114662	0.00442228													N60	2019	FSW	AX-95097238	7D	477367237	4.43613e-07	0.308584	0.000722762	TraesCS7D02G368400	TraesCS7D02G368400.1	477201886	477201092	TraesCS7D02G368400.1	DUF1685 family protein	264	20		67.48					N120	2019	GY	AX-95219967	6A	31036496
N0	2019	RV	AX-94637451	3D	4361467	7.80717e-06	0.115598	0.0184913	TraesCS3D02G012500	TraesCS3D02G012500.1	4356515	4364492	Disease resistance protein RPM1	1039	20		60.65				N60	2018	GY	AX-95136668	3A	690432670	9.90434e-07	0.113664	0.00133213	TraesCS3A02G452300	TraesCS3A02G452300.1	690460596	690459736	TraesCS3A02G452300.1	flowering-promoting factor 1-like protein 2	117	20	2.64809e-82	82.06					N120	2018	GY	AX-95070275	6A	31048271
N0	2018	RV	AX-94513497	6A	595627899	2.9276e-06	0.409281	0.0105218	TraesCS6A02G371300	TraesCS6A02G371300.1	595624936	595628211	predicted protein	281	20		92.43				N60	2019	GY	AX-95136668	3A	690432670	1.79911e-07	0.289599	6.55567e-05	TraesCS3A02G452300	TraesCS3A02G452300.1	690460596	690459736	TraesCS3A02G452300.1										N120	2019	GY	AX-95070275	6A	31048271
N0	2019	RV	AX-94513497	6A	595627899	7.31603e-07	0.128378	0.0069312	TraesCS6A02G371301	TraesCS6A02G371300.2	595624936	595628211									N60	2019	GY	AX-94573487	6A	27978202	1.50156e-07	0.290419	5.92742e-05															N120	2018	GY	AX-94970334	6A	31474354
N0	2018	RV	AX-94911804	6A	595776559	4.12749e-06	0.408035	0.0105218	TraesCS6A02G371800	TraesCS6A02G371800.1	595774917	595778154									N60	2019	GY	AX-94983341	6A	28412783	3.63781e-07	0.286416	0.000123088															N120	2019	GY	AX-94970334	6A	31474354
N0	2019	RV	AX-94911804	6A	595776559	2.49343e-06	0.121727	0.0118114	TraesCS6A02G371801	TraesCS6A02G371800.2	595774917	595778154	vesicle-associated membrane protein 713	233	20	2.19694e-174	89.9				N60	2018	GY	AX-94415776	6A	28700804	2.98369e-06	0.107604	0.00134607	ENSRNA050010223	ENSRNA050010223-T1	28845847	28845775	ENSRNA050010223-T1										N120	2018	GY	AX-94635280	6A	32809959
N0	2018	RV	AX-95130119	6B	710102717	2.09473e-06	0.410499	0.0105218	TraesCS6B02G451300	TraesCS6B02G451300.1	710102321	710106188	NAC domain-containing protein 78	641	20		89.42				N60	2019	GY	AX-94415776	6A	28700804	9.57807e-08	0.292463	5.04126e-05	ENSRNA050010223	ENSRNA050010223-T1	28845847	28845775	ENSRNA050010223-T1										N120	2018	GY	AX-94894393	6A	34032797
N0	2018	RV	AX-95259848	6D	465210110	4.69596e-06	0.407568	0.0105218	TraesCS6D02G390200	TraesCS6D02G390200.1	465209318	465213805	NAC domain-containing protein 78	642	20		92.58				N60	2018	GY	AX-94978974	6A	29876500	2.35385e-06	0.108902	0.00133213	TraesCS6A02G056800	TraesCS6A02G056800.1	29879453	29877038	TraesCS6A02G056800.1										N120	2019	GY	AX-94894393	6A	34032797
N0	2019	RV	AX-94565231	6D	683646420	4.09939e-06	0.11905	0.0129459													N60	2019	GY	AX-94978974	6A	29876500	4.75303e-08	0.295663	4.4018e-05	TraesCS6A02G056800	TraesCS6A02G056800.1	29879453	29877038	TraesCS6A02G056800.1										N120	2018	GY	AX-95249202	6A	34285660
N0	2018	SB	AX-95136668	3A	690432670	4.51326e-06	0.0835433	0.00137931	TraesCS3A02G452300	TraesCS3A02G452300.1	690459736	690460596	flowering-promoting factor 1-like protein 2	117	20	2.6463e-82	82.06				N60	2018	GY	AX-94737868	6A	29876631	1.16288e-06	0.112778	0.00133213	TraesCS6A02G056800	TraesCS6A02G056800.1	29877038	29879453	TraesCS6A02G056800.1										N120	2019	GY	AX-95249202	6A	34285660
N0	2019	SB	AX-94573487	6A	27978202	4.16759e-06	0.3057	0.0107903	TraesCS6A02G054000	TraesCS6A02G054000.1	28012902	28018463	L-type lectin-domain containing receptor kinase IX.1	643	20		65.75				N60	2019	GY	AX-94737868	6A	29876631	5.01833e-08	0.295415	4.4018e-05	TraesCS6A02G056800	TraesCS6A02G056800.1	29877038	29879453	TraesCS6A02G056800.1	putative disease resistance protein At3g14460	755	20		66.34					N120	2018	GY	AX-94381147	6A	34300750
N0	2018	SB	AX-94983341	6A	28412783	1.63998e-06	0.0892734	0.00114988	TraesCS6A02G054500	TraesCS6A02G054500.1	28410489	28412881	wall-associated receptor kinase 2-like	757	20		88.79				N60	2018	GY	AX-95210745	6A	29967076	2.49284e-06	0.108588	0.00133213	TraesCS6A02G057000	TraesCS6A02G057000.1	29969466	29967087	TraesCS6A02G057000.1	putative F-box protein At3g16210	298	20		72.76					N120	2018	GY	AX-94553503	6A	34982713
N0	2018	SB	AX-94415776	6A	28700804	1.67399e-06	0.0891567	0.00114988	TraesCS6A02G055200	TraesCS6A02G055200.1	28666035	28666585	Histone H4	103	20	6.74867e-69	99.95				N60	2019	GY	AX-95210745	6A	29967076	4.88028e-08	0.295542	4.4018e-05	TraesCS6A02G057000	TraesCS6A02G057000.1	29969466	29967087	TraesCS6A02G057000.1										N120	2019	GY	AX-94553503	6A	34982713
									ENSRNA050010223	ENSRNA050010223-T1	28845775	28845847									N60	2018	GY	AX-95631197	6A	30030973	1.16297e-06	0.112778	0.00133213	TraesCS6A02G057100	TraesCS6A02G057100.1	30036467	30032329	TraesCS6A02G057100.1										N120	2018	GY	AX-94696366	6A	35482343
N0	2018	SB	AX-94978974	6A	29876500	1.97122e-06	0.0882283	0.00114988	TraesCS6A02G056800	TraesCS6A02G056800.1	29877038	29879453	putative disease resistance protein At3g14460	755	20		66.34				N60	2019	GY	AX-95631197	6A	30030973	2.55272e-08	0.298516	4.4018e-05	TraesCS6A02G057100	TraesCS6A02G057100.1	30036467	30032329	TraesCS6A02G057100.1										N120	2019	GY	AX-94696366	6A	35482343
N0	2018	SB	AX-94737868	6A	29876631	2.46885e-06	0.0869519	0.00114988	TraesCS6A02G056900	TraesCS6A02G056900.1	29879702	29881381	putative disease resistance protein RGA1	559	20		76.4				N60	2018	GY	AX-95011132	6A	30031026	1.4206e-06	0.111676	0.00133213	TraesCS6A02G057100	TraesCS6A02G057100.1	30032329	30036467	TraesCS6A02G057100.1										N120	2018	GY	AX-94386201	6A	35580470
N0	2018	SB	AX-95210745	6A	29967076	4.49271e-06	0.083569	0.00137931	TraesCS6A02G057000	TraesCS6A02G057000.1	29967087	29969466	putative F-box protein At3g16210	298	20		72.76				N60	2019	GY	AX-95011132	6A	30031026	8.18548e-08	0.293179	4.79598e-05	TraesCS6A02G057100	TraesCS6A02G057100.1	30032329	30036467	TraesCS6A02G057100.1	F-box protein At5g03970-like	309	20		75.28					N120	2019	GY	AX-94386201	6A	35580470
N0	2018	SB	AX-95631197	6A	30030973	2.01063e-06	0.088116	0.00114988	TraesCS6A02G057100	TraesCS6A02G057100.1	30032329	30036467	F-box protein At5g03970-like	309	20		75.28				N60	2018	GY	AX-95255669	6A	30873212	1.59259e-06	0.111047	0.00133213	TraesCS6A02G058500	TraesCS6A02G058500.1	30876811	30873143	TraesCS6A02G058500.1	L-type lectin-domain containing receptor kinase IX.1	704	20		74.67					N120	2018	GY	AX-95167546	6A	35646110
N0	2018	SB	AX-95011132	6A	30031026	3.06766e-06	0.0857228	0.00114988	TraesCS6A02G057100	TraesCS6A02G057100.1	30032329	30036467									N60	2019	GY	AX-95255669	6A	30873212	7.18812e-08	0.293772	4.79598e-05	TraesCS6A02G058500	TraesCS6A02G058500.1	30876811	30873143	TraesCS6A02G058500.1										N120	2018	GY	AX-94835065	6A	36106101
N0	2018	SB	AX-95255669	6A	30873212	2.88501e-06	0.08607	0.00114988	TraesCS6A02G058500	TraesCS6A02G058500.1	30873143	30876811	L-type lectin-domain containing receptor kinase IX.1	704	20		74.67				N60	2019	GY	AX-95111712	6A	31036402	4.05327e-08	0.296393	4.4018e-05	TraesCS6A02G058700	TraesCS6A02G058700.1	31036808	31034388	TraesCS6A02G058700.1										N120	2019	GY	AX-94835065	6A	36106101
N0	2018	SB	AX-95219967	6A	31036496	2.48108e-06	0.0869239	0.00114988	TraesCS6A02G058700	TraesCS6A02G058700.1	31034388	31036808	LURP-one-like protein (DUF567)	204	20	9.06705e-149	80.9				N60	2018	GY	AX-95219967	6A	31036496	2.13253e-06	0.109444	0.00133213	TraesCS6A02G058700	TraesCS6A02G058700.1	31036808	31034388	TraesCS6A02G058700.1										N120	2018	GY	AX-94914391	6A	36429885
N0	2018	SB	AX-94970334	6A	31474354	1.3673e-06	0.090308	0.00114988	TraesCS6A02G059700	TraesCS6A02G059700.1	31390390	31392080	DIMBOA UDP-glucosyltransferase BX8-like	467	20		82.22				N60	2019	GY	AX-95219967	6A	31036496	8.60583e-08	0.292951	4.79598e-05	TraesCS6A02G058700	TraesCS6A02G058700.1	31036808	31034388	TraesCS6A02G058700.1										N120	2019	GY	AX-94914391	6A	36429885
									TraesCS6A02G059800	TraesCS6A02G059800.1	31583535	31584464	dehydrin 9	153	20	3.02045e-103	78.37				N60	2018	GY	AX-95070275	6A	31048271	1.46417e-06	0.111509	0.00133213	TraesCS6A02G058700	TraesCS6A02G058700.1	31034388	31036808	TraesCS6A02G058700.1										N120	2018	GY	AX-94675144	6A	36687028
N0	2019	SB	AX-94635280	6A	32809959	1.4463e-06	0.310201	0.0107903	TraesCS6A02G061100	TraesCS6A02G061100.1	32809546	32814230	ubiquitin thioesterase OTUB2-like	458	20		75.3				N60	2019	GY	AX-95070275	6A	31048271	3.45325e-08	0.297128	4.4018e-05	TraesCS6A02G058700	TraesCS6A02G058700.1	31034388	31036808	TraesCS6A02G058700.1	LURP-one-like protein (DUF567)	204	20	9.0732e-149	80.9					N120	2019	GY	AX-94675144	6A	36687028
N0	2018	SB	AX-94894393	6A	34032797	1.4644e-06	0.0899175	0.00114988	TraesCS6A02G063700	TraesCS6A02G063700.1	34029127	34033068	F-box protein At5g03970-like	399	20		76.06				N60	2018	GY	AX-94970334	6A	31474354	2.44163e-06	0.108702	0.00133213	TraesCS6A02G059700	TraesCS6A02G059700.1	31390390	31392080	TraesCS6A02G059700.1										N120	2018	GY	AX-94606161	6A	64319129
N0	2018	SB	AX-95249202	6A	34285660	2.75809e-06	0.0863246	0.00114988	TraesCS6A02G064600	TraesCS6A02G064600.1	34283159	34285946	predicted protein	156	20	7.23039e-109	90.54				N60	2019	GY	AX-94970334	6A	31474354	1.58485e-07	0.290174	6.00593e-05	TraesCS6A02G059700	TraesCS6A02G059700.1	31390390	31392080	TraesCS6A02G059700.1										N120	2019	GY	AX-94606161	6A	64319129
N0	2018	SB	AX-94381147	6A	34300750	4.22746e-06	0.083912	0.00137931	TraesCS6A02G064700	TraesCS6A02G064700.1	34302299	34304036	transcription termination factor MTERF4, chloroplastic-like	384	20		86.45				N60	2019	GY	AX-94635280	6A	32809959	5.1108e-08	0.295331	4.4018e-05	TraesCS6A02G061100	TraesCS6A02G061100.1	32809546	32814230	TraesCS6A02G061100.1										N120	2019	GY	AX-94727648	6A	102353013
N0	2018	SB	AX-94553503	6A	34982713	1.56694e-06	0.0895324	0.00114988	TraesCS6A02G065400	TraesCS6A02G065400.2,TraesCS6A02G065400.1	34979092	34983010	serine/arginine-rich splicing factor RS41 isoform X2	264	20		96.13				N60	2018	GY	AX-94894393	6A	34032797	1.47785e-06	0.111458	0.00133213	TraesCS6A02G063700	TraesCS6A02G063700.1	34033068	34029127	TraesCS6A02G063700.1										N120	2018	GY	AX-95072891	6A	690432617
N0	2018	SB	AX-94696366	6A	35482343	3.89354e-06	0.0843761	0.00131741	TraesCS6A02G066200	TraesCS6A02G066200.4,TraesCS6A02G066200.3,TraesCS6A02G066200.1,TraesCS6A02G066200.2	35478280	35484242	protein ACCUMULATION AND REPLICATION OF CHLOROPLASTS 6, chloroplastic	684	20		95.23				N60	2019	GY	AX-94894393	6A	34032797	1.22087e-07	0.291359	5.56178e-05	TraesCS6A02G063700	TraesCS6A02G063700.1	34033068	34029127	TraesCS6A02G063700.1	F-box protein At5g03970-like	399	20		76.06					N120	2019	GY	AX-95072891	6A	690432617
N0	2018	SB	AX-94386201	6A	35580470	1.479e-06	0.089861	0.00114988	TraesCS6A02G066800	TraesCS6A02G066800.1	35580136	35581719	transcription termination factor MTERF4, chloroplastic-like	361	20		83.49				N60	2018	GY	AX-95249202	6A	34285660	1.15696e-06	0.112806	0.00133213	TraesCS6A02G064600	TraesCS6A02G064600.1	34285946	34283159	TraesCS6A02G064600.1	predicted protein	156	20	7.23529e-109	90.54					N120	2019	GY	AX-95250225	6B	29928065
N0	2018	SB	AX-95167546	6A	35646110	2.29885e-06	0.0873561	0.00114988	TraesCS6A02G067200	TraesCS6A02G067200.1	35647211	35649085	pentatricopeptide repeat-containing protein At1g02060, chloroplastic	624	20		70.28				N60	2019	GY	AX-95249202	6A	34285660	5.35941e-07	0.284671	0.00016925	TraesCS6A02G064600	TraesCS6A02G064600.1	34285946	34283159	TraesCS6A02G064600.1
N0	2018	SB	AX-94914391	6A	36429885	1.28519e-06	0.0906607	0.00114988	TraesCS6A02G068000	TraesCS6A02G068000.2	36429712	36433862	putative HVA22-like protein g	286	20		78.28				N60	2019	GY	AX-94381147	6A	34300750	1.23282e-07	0.291315	5.56178e-05	TraesCS6A02G064700	TraesCS6A02G064700.1	34302299	34304036	TraesCS6A02G064700.1										N120	2018	GY	AX-94511241	6B	30282005
N0	2019	SB	AX-94914391	6A	36429885	4.86502e-06	0.305045	0.0107903	TraesCS6A02G068000	TraesCS6A02G068000.1	36429712	36433862	putative HVA22-like protein g	288	20		78.76				N60	2018	GY	AX-94553503	6A	34982713	1.64487e-06	0.110869	0.00133213	TraesCS6A02G065400	TraesCS6A02G065400.2	34983010	34979092	TraesCS6A02G065400.2	serine/arginine-rich splicing factor RS41 isoform X2	264	20		96.13					N120	2019	GY	AX-94511241	6B	30282005
N0	2018	SB	AX-94675144	6A	36687028	2.75694e-06	0.0863269	0.00114988	TraesCS6A02G068300	TraesCS6A02G068300.1	36684210	36687132	ChaC-like family protein	218	20	7.74197e-165	92.29				N60	2019	GY	AX-94553503	6A	34982713	1.20421e-07	0.291421	5.56178e-05	TraesCS6A02G065400	TraesCS6A02G065400.2	34983010	34979092	TraesCS6A02G065400.2	serine/arginine-rich splicing factor RS41 isoform X2	282	20		96.97					N120	2019	GY	AX-95157849	6B	32299874
N0	2018	SB	AX-94606161	6A	64319129	2.25794e-06	0.087458	0.00114988	TraesCS6A02G097200	TraesCS6A02G097200.1	64317228	64320738	phosphatidylinositol/phosphatidylcholine transfer protein SFH12-like	613	20		84.22				N60	2018	GY	AX-94696366	6A	35482343	1.26687e-06	0.112306	0.00133213	TraesCS6A02G066200	TraesCS6A02G066200.4	35484242	35478280	TraesCS6A02G066200.4	protein ACCUMULATION AND REPLICATION OF CHLOROPLASTS 6, chloroplastic	764	20		95.18					N120	2018	GY	AX-95083406	6B	32743791
N0	2018	SB	AX-94419507	6A	101799393	4.09459e-08	0.110567	0.000387922	TraesCS6A02G130000	TraesCS6A02G130000.1	101842834	101844819	tyrosine-sulfated glycopeptide receptor 1-like	661	20		85.38				N60	2019	GY	AX-94696366	6A	35482343	1.44562e-07	0.290591	5.92742e-05	TraesCS6A02G066200	TraesCS6A02G066200.4	35484242	35478280	TraesCS6A02G066200.4	protein ACCUMULATION AND REPLICATION OF CHLOROPLASTS 6, chloroplastic	760	20		94.86					N120	2018	GY	AX-94387975	6B	34398171
N0	2018	SB	AX-95072891	6A	690432617	1.07021e-06	0.0917044	0.00114988	TraesCS6A02G421700	TraesCS6A02G421700.1	617935638	617935868	Subtilisin-chymotrypsin inhibitor-2A	76	5	9.50883e-47	65.26				N60	2018	GY	AX-94386201	6A	35580470	1.33684e-06	0.11201	0.00133213	TraesCS6A02G066800	TraesCS6A02G066800.1	35581719	35580136	TraesCS6A02G066800.1										N120	2019	GY	AX-94387975	6B	34398171
N0	2018	SB	AX-95250225	6B	29928065	2.58931e-06	0.086682	0.00114988	TraesCS6B02G050300	TraesCS6B02G050300.1	29855695	29860530	predicted protein	1040	20		68.39				N60	2019	GY	AX-94386201	6A	35580470	2.28909e-07	0.288508	8.03216e-05	TraesCS6A02G066800	TraesCS6A02G066800.1	35581719	35580136	TraesCS6A02G066800.1	transcription termination factor MTERF4, chloroplastic-like	361	20		83.49					N120	2018	GY	AX-94511284	6B	51737371
N0	2018	SB	AX-94511241	6B	30282005	7.81343e-07	0.0935016	0.00114988	TraesCS6B02G050900	TraesCS6B02G050900.1	30276637	30281705	protein STRUBBELIG-RECEPTOR FAMILY 5-like	726	20		74.18				N60	2019	GY	AX-95167546	6A	35646110	7.04375e-08	0.293865	4.79598e-05	TraesCS6A02G067200	TraesCS6A02G067200.1	35647211	35649085	TraesCS6A02G067200.1										N120	2019	GY	AX-94511284	6B	51737371
N0	2018	SB	AX-95157849	6B	32299874	2.51513e-07	0.100016	0.00114988	ENSRNA050009008	ENSRNA050009008-T1	32298978	32299049									N60	2018	GY	AX-94835065	6A	36106101	2.30395e-06	0.10902	0.00133213	TraesCS6A02G067700	TraesCS6A02G067700.1	36110655	36105754	TraesCS6A02G067700.1	S-(+)-linalool synthase, chloroplastic-like	550	20		89.49					N120	2018	GY	AX-94816913	6B	64929420
									TraesCS6B02G052800	TraesCS6B02G052800.1	32299890	32302029	transcription termination factor MTERF4, chloroplastic-like	442	20		76.92				N60	2019	GY	AX-94835065	6A	36106101	6.07008e-07	0.284112	0.000173319	TraesCS6A02G067700	TraesCS6A02G067700.1	36110655	36105754	TraesCS6A02G067700.1	S-(+)-linalool synthase, chloroplastic-like	550	20		89.49					N120	2019	GY	AX-94816913	6B	64929420
N0	2018	SB	AX-95083406	6B	32743791	3.72196e-06	0.0846305	0.00130599	TraesCS6B02G053200	TraesCS6B02G053200.1	32997533	32998330	Histone H3.3	137	20	2.61113e-96	98.47				N60	2018	GY	AX-94914391	6A	36429885	2.28663e-06	0.109061	0.00133213	TraesCS6A02G068000	TraesCS6A02G068000.2	36433862	36429712	TraesCS6A02G068000.2										N120	2018	GY	AX-94994978	6B	64969022
N0	2018	SB	AX-94387975	6B	34398171	3.08949e-06	0.0856827	0.00114988	TraesCS6B02G054200	TraesCS6B02G054200.1	34340169	34341419	papain-like cysteine proteinase	359	20		84.71				N60	2019	GY	AX-94914391	6A	36429885	4.91464e-08	0.29551	4.4018e-05	TraesCS6A02G068000	TraesCS6A02G068000.2	36433862	36429712	TraesCS6A02G068000.2	putative HVA22-like protein g	288	20		78.76					N120	2018	GY	AX-94724484	6B	103787927
N0	2018	SB	AX-94816913	6B	64929420	3.15568e-06	0.0855628	0.00114988	TraesCS6B02G089500	TraesCS6B02G089500.1	64925602	64929918	protein ACCUMULATION AND REPLICATION OF CHLOROPLASTS 6, chloroplastic	760	20		94.62				N60	2019	GY	AX-94675144	6A	36687028	5.54122e-07	0.284521	0.000169347	TraesCS6A02G068300	TraesCS6A02G068300.1	36684210	36687132	TraesCS6A02G068300.1										N120	2019	GY	AX-95010251	6B	103795019
									TraesCS6B02G089500	TraesCS6B02G089500.2	64925602	64929918	protein ACCUMULATION AND REPLICATION OF CHLOROPLASTS 6, chloroplastic	764	20		94.95				N60	2018	GY	AX-94606161	6A	64319129	2.70381e-06	0.108143	0.00134607	TraesCS6A02G097200	TraesCS6A02G097200.1	64320738	64317228	TraesCS6A02G097200.1	phosphatidylinositol/phosphatidylcholine transfer protein SFH12-like	613	20		84.22					N120	2018	LCC	AX-94425305	2A	62271435
N0	2018	SB	AX-94994978	6B	64969022	1.90373e-06	0.0884261	0.00114988	TraesCS6B02G089600	TraesCS6B02G089600.1	64966156	64969434	Translation initiation factor eIF3 subunit	228	20	4.41163e-162	88.17				N60	2019	GY	AX-94606161	6A	64319129	3.05561e-08	0.297689	4.4018e-05	TraesCS6A02G097200	TraesCS6A02G097200.1	64320738	64317228	TraesCS6A02G097200.1										N120	2018	LCC	AX-94607905	2A	571213772
N0	2018	SB	AX-94724484	6B	103787927	4.98744e-06	0.0829806	0.00147659	TraesCS6B02G116700	TraesCS6B02G116700.1	103698855	103703251	L-lactate dehydrogenase A	327	20		92.95				N60	2019	GY	AX-94419507	6A	101799393	5.10691e-06	0.274633	0.00127323	TraesCS6A02G130000	TraesCS6A02G130000.1	101842834	101844819	TraesCS6A02G130000.1										N120	2018	LCC	AX-94840205	2A	657110378
N0	2018	SB	AX-95010251	6B	103795019	1.41846e-06	0.0900989	0.00114988	TraesCS6B02G116700	TraesCS6B02G116700.2	103698855	103703251	L-lactate dehydrogenase A	332	20	8.60655e-124	70.61				N60	2018	GY	AX-95072891	6A	690432617	2.8696e-06	0.107818	0.00134607															N120	2018	LCC	AX-94807563	2A	709713160
N0	2018	SPAD	AX-94815202	1A	14263708	8.44226e-10	0.131296	3.9991e-06	TraesCS1A02G030900	TraesCS1A02G030900.3,TraesCS1A02G030900.1,TraesCS1A02G030900.2	14253391	14257167	putative L-type lectin-domain containing receptor kinase S.7	744	20		71.4				N60	2019	GY	AX-95072891	6A	690432617	7.4659e-08	0.293599	4.79598e-05															N120	2018	LCC	AX-95010123	2A	711075722
N0	2018	SPAD	AX-94950355	1A	16129624	6.37461e-07	0.0926599	0.000732132	TraesCS1A02G033300	TraesCS1A02G033300.1	16038484	16040057	Mitochondrial import inner membrane translocase subunit Tim9	104	20	2.56037e-69	74.82				N60	2019	GY	AX-95250225	6B	29928065	5.87657e-07	0.284257	0.000173319	TraesCS6B02G050400	TraesCS6B02G050400.1	30013191	30010697	TraesCS6B02G050400.1	hypothetical protein E2562_015204	728	20	2.6603e-122	50.26					N120	2018	LCC	AX-94996973	2A	729175199
									TraesCS1A02G033400	TraesCS1A02G033400.1	16225729	16226364	predicted protein	77	20	2.61394e-50	94.01				N60	2018	GY	AX-94511241	6B	30282005	3.56599e-06	0.10663	0.00153564	TraesCS6B02G051000	TraesCS6B02G051000.1	30298101	30293702	TraesCS6B02G051000.1	protein STRUBBELIG-RECEPTOR FAMILY 5-like	792	20		66.92					N120	2018	LCC	AX-94923560	2A	729858414
N0	2019	SPAD	AX-94436778	1A	694236145	1.55478e-06	0.0747753	0.00163666																						TraesCS6B02G050900	TraesCS6B02G050900.1	30281705	30276637	TraesCS6B02G050900.1	protein STRUBBELIG-RECEPTOR FAMILY 5-like	726	20		74.18					N120	2018	LCC	AX-94705680	2B	598802253
N0	2018	SPAD	AX-95025008	1B	168926	5.6909e-08	0.10653	0.000107831													N60	2019	GY	AX-94511241	6B	30282005	3.35964e-08	0.297254	4.4018e-05	TraesCS6B02G051000	TraesCS6B02G051000.1	30298101	30293702	TraesCS6B02G051000.1	protein STRUBBELIG-RECEPTOR FAMILY 5-like	792	20		66.92					N120	2018	LCC	AX-95142189	2B	609577283
N0	2018	SPAD	AX-94823004	1B	51851816	6.95502e-07	0.0921645	0.000732132	TraesCS1B02G067400	TraesCS1B02G067400.1	51614609	51618475																		TraesCS6B02G050900	TraesCS6B02G050900.1	30281705	30276637	TraesCS6B02G050900.1	protein STRUBBELIG-RECEPTOR FAMILY 5-like	726	20		74.18					N120	2018	LCC	AX-95203088	2B	613322090
N0	2018	SPAD	AX-95152103	1D	38910913	1.91754e-06	0.0864252	0.00181667	TraesCS1D02G059000	TraesCS1D02G059000.1	38906964	38911490	disease resistance protein RPM1-like	1038	20		78.89				N60	2018	GY	AX-95083406	6B	32743791	4.22776e-06	0.105701	0.00166891	TraesCS6B02G053200	TraesCS6B02G053200.1	32998330	32997533	TraesCS6B02G053200.1										N120	2018	LCC	AX-94552653	2B	690212038
N0	2019	SPAD	AX-94888332	2B	780818980	2.42875e-10	0.126649	2.19109e-06	TraesCS2B02G597500	TraesCS2B02G597500.1	780817412	780822624	actin-related protein 6	430	20		94.08				N60	2019	GY	AX-95083406	6B	32743791	7.76944e-08	0.293417	4.79598e-05	TraesCS6B02G053200	TraesCS6B02G053200.1	32998330	32997533	TraesCS6B02G053200.1	Histone H3.3	137	20	2.6129e-96	98.47					N120	2018	LCC	AX-95261071	2B	726704898
N0	2018	SPAD	AX-95109882	3A	620475504	1.18537e-07	0.10229	0.000160432	TraesCS3A02G369300	TraesCS3A02G369300.2	620469478	620480492	E3 ubiquitin-protein ligase BRE1-like 1 isoform X2	693	20		97.47				N60	2018	GY	AX-94387975	6B	34398171	4.68422e-06	0.105143	0.00177513	TraesCS6B02G054200	TraesCS6B02G054200.1	34341419	34340169	TraesCS6B02G054200.1	papain-like cysteine proteinase	359	20		84.71					N120	2018	LCC	AX-94601746	2B	743105753
N0	2019	SPAD	AX-94593608	3A	671144001	3.71039e-07	0.0830259	0.000502174	TraesCS3A02G427800	TraesCS3A02G427800.1	671091078	671091173	---NA---	31							N60	2019	GY	AX-94387975	6B	34398171	2.51983e-06	0.277758	0.000645212	TraesCS6B02G054200	TraesCS6B02G054200.1	34341419	34340169	TraesCS6B02G054200.1										N120	2018	LCC	AX-94409119	2D	571537083
N0	2019	SPAD	AX-95134564	3A	671144077	4.62549e-10	0.122726	2.19109e-06	ENSRNA050008079	ENSRNA050008079-T1	671092186	671092257									N60	2019	GY	AX-95164714	6B	48351933	8.9124e-07	0.28239	0.000234545	TraesCS6B02G071500	TraesCS6B02G071500.1	48354269	48347795	TraesCS6B02G071500.1	death-inducer obliterator 1-like	1108	20		83.19					N120	2018	LCC	AX-94735141	2D	581570385
N0	2019	SPAD	AX-94821815	3A	685357859	1.46422e-07	0.0884308	0.000231201	TraesCS3A02G444000	TraesCS3A02G444000.2	685355831	685360540	predicted protein	447	20		79.84				N60	2018	GY	AX-94511284	6B	51737371	3.80543e-06	0.106275	0.00156751	TraesCS6B02G075400	TraesCS6B02G075400.1	51736016	51732081	TraesCS6B02G075400.1	F-box protein At5g03970-like	388	20		73.66					N120	2018	LCC	AX-94950151	2D	593509259
N0	2019	SPAD	AX-94396499	3A	685357955	1.00395e-07	0.0906355	0.000231201	TraesCS3A02G444000	TraesCS3A02G444000.1	685355831	685360540	predicted protein	439	20		79.82				N60	2019	GY	AX-94511284	6B	51737371	3.67157e-08	0.296846	4.4018e-05	TraesCS6B02G075400	TraesCS6B02G075400.1	51736016	51732081	TraesCS6B02G075400.1										N120	2018	LCC	AX-94806968	2D	593898133
N0	2019	SPAD	AX-95146337	3A	685360148	9.5968e-08	0.0908994	0.000231201													N60	2018	GY	AX-94816913	6B	64929420	2.53097e-06	0.108505	0.00133213	TraesCS6B02G089500	TraesCS6B02G089500.1	64929918	64925602	TraesCS6B02G089500.1	protein ACCUMULATION AND REPLICATION OF CHLOROPLASTS 6, chloroplastic	760	20		94.62					N120	2018	LCC	AX-94982994	2D	596914535
N0	2019	SPAD	AX-95257035	3A	686784088	1.78325e-06	0.0739908	0.00168945	TraesCS3A02G446400	TraesCS3A02G446400.1	686784178	686785548	F-box/kelch-repeat protein At1g67480	385	20		88.13				N60	2019	GY	AX-94816913	6B	64929420	1.38244e-07	0.290794	5.92742e-05	TraesCS6B02G089500	TraesCS6B02G089500.1	64929918	64925602	TraesCS6B02G089500.1	protein ACCUMULATION AND REPLICATION OF CHLOROPLASTS 6, chloroplastic	764	20		94.95					N120	2018	LCC	AX-94677916	2D	598745847
N0	2019	SPAD	AX-94498619	3A	691106993	2.52919e-06	0.0719956	0.00199679	TraesCS3A02G453200	TraesCS3A02G453200.1	691107122	691112178	autophagy-related protein 18a	488	20		82.51				N60	2019	GY	AX-94994978	6B	64969022	4.02015e-07	0.285965	0.000131334	TraesCS6B02G089600	TraesCS6B02G089600.1	64969434	64966156	TraesCS6B02G089600.1	Translation initiation factor eIF3 subunit	228	20	4.41462e-162	88.17					N120	2018	LCC	AX-94786006	2D	610277424
N0	2019	SPAD	AX-94605618	3A	693487033	4.32408e-06	0.0689454	0.00292617	TraesCS3A02G456400	TraesCS3A02G456400.1	693484015	693487168	hypothetical protein TRIUR3_27257	235	20	1.48681e-157	85.59				N60	2019	GY	AX-94724484	6B	103787927	7.35057e-07	0.283253	0.000198969	TraesCS6B02G116700	TraesCS6B02G116700.2	103703251	103698855	TraesCS6B02G116700.2	L-lactate dehydrogenase A	327	20		92.95					N120	2018	LCC	AX-94695716	2D	702726797
N0	2019	SPAD	AX-95629938	3A	697390323	1.49729e-06	0.074991	0.00163666	TraesCS3A02G461700	TraesCS3A02G461700.1	697388019	697391517	predicted protein	416	20		81.09				N60	2019	GY	AX-95010251	6B	103795019	6.22002e-07	0.284002	0.000173319	TraesCS6B02G116700	TraesCS6B02G116700.2	103698855	103703251	TraesCS6B02G116700.2	L-lactate dehydrogenase A	332	20	8.61238e-124	70.61					N120	2019	LCC	AX-94432276	5A	458911391
N0	2019	SPAD	AX-94592827	3A	697446780	3.29361e-06	0.0704918	0.00240028	TraesCS3A02G461800	TraesCS3A02G461800.1	697452993	697457504	predicted protein	368	20		68.3				N60	2018	LCC	AX-94466849	1D	94056961	6.57179e-08	0.198941	0.000622611	TraesCS1D02G104100	TraesCS1D02G104100.1	94064212	94058735	TraesCS1D02G104100.1	predicted protein	481	20		66.84					N120	2019	LCC	AX-94427213	5A	458968189
N0	2018	SPAD	AX-94808628	3B	25318178	2.4173e-06	0.0851213	0.00208196	TraesCS3B02G050700	TraesCS3B02G050700.1	25283156	25285606	Putative E3 ubiquitin-protein ligase SINA-like 6	307	20		69.71				N60	2018	LCC	AX-94607905	2A	571213772	2.9257e-06	0.17955	0.00163047	TraesCS2A02G337700	TraesCS2A02G337700.1	571150423	571149635	TraesCS2A02G337700.1	non-specific lipid-transfer protein-like protein At2g13820	196	20	7.47695e-134	68.27					N120	2019	LCC	AX-94990919	5A	461492830
N0	2018	SPAD	AX-95238274	3B	423165855	1.53746e-10	0.141518	1.45659e-06	TraesCS3B02G264200	TraesCS3B02G264200.1	423177502	423179880	Phospholipase A1-II 1	416	20		76.92				N60	2018	LCC	AX-95003878	2A	714339065	1.0644e-06	0.184657	0.00138008	TraesCS2A02G473100	TraesCS2A02G473100.2	714339264	714333058	TraesCS2A02G473100.2	unnamed protein product	442	20		92.18					N120	2019	LCC	AX-94757149	5A	461848293
N0	2019	SPAD	AX-95109314	3D	548255406	1.42091e-07	0.088606	0.000231201	TraesCS3D02G436200	TraesCS3D02G436200.1	548248761	548250602	serine/threonine-protein kinase-like protein ACR4 isoform X1	365	20		87.16				N60	2018	LCC	AX-94735094	2A	714339131	2.39705e-06	0.180553	0.00162212	TraesCS2A02G473101	TraesCS2A02G473100.2	714333058	714339264	TraesCS2A02G473100.2	unnamed protein product	443	20		92.08					N120	2018	LCC	AX-94525439	5A	710357894
N0	2018	SPAD	AX-95070897	4D	143453341	7.49876e-09	0.118359	2.36811e-05	TraesCS4D02G147900	TraesCS4D02G147900.2	143577454	143582406	probable pre-mRNA-splicing factor ATP-dependent RNA helicase DEAH5	1289	20		91.03				N60	2018	LCC	AX-94906008	2A	737049442	1.4567e-06	0.183067	0.00138008	TraesCS2A02G512100	TraesCS2A02G512100.1	737049316	737046055	TraesCS2A02G512100.1	Oryzain alpha chain	461	20		95.19					N120	2019	LCC	AX-94424746	5B	353839445
N0	2018	SPAD	AX-95684743	5A	704833006	2.14423e-08	0.112206	5.07861e-05	TraesCS5A02G551300	TraesCS5A02G551300.1	704832604	704835391	predicted protein	344	20		78.1				N60	2018	LCC	AX-95162328	2A	745066946	1.27627e-06	0.183737	0.00138008	TraesCS2A02G521900	TraesCS2A02G521900.1	744532917	744529381	TraesCS2A02G521900.1	putative pectinesterase/pectinesterase inhibitor 21	621	20		95.36					N120	2019	LCC	AX-94465470	5B	466989083
N0	2019	SPAD	AX-94738199	5D	10899530	1.96891e-06	0.0734248	0.00169577	TraesCS5D02G018600	TraesCS5D02G018600.2	10897105	10900888	predicted protein	514	20		93.6				N60	2018	LCC	AX-94405090	2B	569843303	7.60074e-07	0.186367	0.00138008	TraesCS2B02G401500	TraesCS2B02G401500.2	569981786	569976020	TraesCS2B02G401500.2	Beta-glucosidase 16	462	20		92.33					N120	2019	LCC	AX-95155246	5D	362998743
N0	2018	SPAD	AX-94631745	5D	528728651	1.11978e-07	0.102619	0.000160432	TraesCS5D02G499100	TraesCS5D02G499100.1	528727598	528731525	Nucleobase-ascorbate transporter 6	529	20		94.46				N60	2018	LCC	AX-94984781	2D	571080777	8.15637e-07	0.186009	0.00138008	TraesCS2D02G465000	TraesCS2D02G465000.1	571081261	571072080	TraesCS2D02G465000.1	serine/threonine-protein phosphatase 6 regulatory subunit 3-like	782	20		94.4					N120	2019	LCC	AX-94926719	5D	412687294
N0	2019	SPS	AX-94657371	1A	571528455	4.62261e-06	0.304545	0.00528613	ENSRNA050009930	ENSRNA050009930-T1	571561478	571561549									N60	2018	LCC	AX-94409119	2D	571537083	1.32516e-06	0.183546	0.00138008	TraesCS2D02G465700	TraesCS2D02G465700.1	571538245	571537244	TraesCS2D02G465700.1	glycine rich protein	144	6	3.44457e-18	76.63
									TraesCS1A02G410100	TraesCS1A02G410100.1	571573873	571574524	predicted protein	181	20	5.78951e-133	75.73				N60	2018	LCC	AX-94936214	2D	571540374	4.08589e-07	0.189533	0.00138008	TraesCS2D02G465800	TraesCS2D02G465800.2	571542562	571539921	TraesCS2D02G465800.2	tRNA (guanine-N(7)-)-methyltransferase	322	20		83.25					N120	2018	LCC	AX-94676800	7A	376797697
									TraesCS1A02G410200	TraesCS1A02G410200.1	571577363	571578627	predicted protein	238	20	5.11039e-120	74.78				N60	2018	LCC	AX-95080634	2D	572952419	1.72988e-06	0.182198	0.0014899	TraesCS2D02G465800	TraesCS2D02G465800.1	571542562	571539921	TraesCS2D02G465800.1	tRNA (guanine-N(7)-)-methyltransferase	285	20		92.31					N120	2019	NPT	AX-94593608	3A	671144001
N0	2019	SPS	AX-94505791	1B	531501921	2.35084e-07	0.317318	0.00222718	TraesCS1B02G309000	TraesCS1B02G309000.1	531535100	531537239	protein NUCLEAR FUSION DEFECTIVE 4-like	534	20		86.69				N60	2018	LCC	AX-94887553	2D	580238575	3.93858e-06	0.178056	0.00186571	TraesCS2D02G479500	TraesCS2D02G479500.1	580238874	580235096	TraesCS2D02G479500.1	Protein CutA 1, chloroplastic	177	20	8.47048e-125	91.24					N120	2019	NPT	AX-94786978	3A	671144041
N0	2019	SPS	AX-94499416	1B	531599109	4.84891e-07	0.314185	0.00229693													N60	2018	LCC	AX-94474729	2D	584545802	4.39542e-06	0.177506	0.00189283	TraesCS2D02G481800	TraesCS2D02G481800.1	584545905	584542725	TraesCS2D02G481800.1	Anthocyanidin reductase	333	20		87.36					N120	2019	NPT	AX-95134564	3A	671144077
N0	2019	SPS	AX-94560970	1B	564312160	2.98729e-06	0.306397	0.00404308	TraesCS1B02G337100	TraesCS1B02G337100.1	564161126	564162570	ferredoxin-like protein	255	20		65.66				N60	2018	LCC	AX-95197137	2D	586839201	2.36967e-06	0.180611	0.00162212	TraesCS2D02G486400	TraesCS2D02G486400.1	586846982	586841634	TraesCS2D02G486400.1	receptor-like serine/threonine-protein kinase SD1-8	823	20		78.02					N120	2018	NPT	AX-95248913	5A	115676430
									TraesCS1B02G337200	TraesCS1B02G337200.1	564162443	564165918	putative RACD protein	197	20	1.39875e-145	97.35				N60	2018	LCC	AX-94946876	2D	587697749	2.85429e-06	0.179674	0.00163047	TraesCS2D02G488200	TraesCS2D02G488200.1	587701032	587697352	TraesCS2D02G488200.1	plastoglobulin 34kD	293	20		89.1					N120	2019	PHT	AX-94566127	1A	201341844
N0	2018	SPS	AX-94879094	1B	569887767	1.53798e-07	0.115552	0.00145709	TraesCS1B02G341700	TraesCS1B02G341700.1	569972545	569977599	Poly [ADP-ribose] polymerase 3	824	20		92.4				N60	2018	LCC	AX-95190381	2D	591027900	1.23237e-06	0.183914	0.00138008	TraesCS2D02G493700	TraesCS2D02G493700.1	591031752	591027189	TraesCS2D02G493700.1	serine-threonine protein kinase	342	20		95.64					N120	2018	PHT	AX-95216555	3B	808630317
N0	2018	SPS	AX-95025932	1B	570463578	2.8125e-06	0.0993023	0.0127876	TraesCS1B02G342400	TraesCS1B02G342400.1	570515241	570524054	unnamed protein product	727	20		85.05				N60	2018	LCC	AX-94829391	2D	601212171	4.35302e-06	0.177555	0.00189283	TraesCS2D02G507800	TraesCS2D02G507800.1	601215051	601211912	TraesCS2D02G507800.1	Nuclease S1	290	20		94.89					N120	2019	PHT	AX-94433421	5A	14266455
N0	2019	SPS	AX-95025932	1B	570463578	2.85595e-06	0.306588	0.00404308	TraesCS1B02G342400	TraesCS1B02G342400.1	570515241	570524054	unnamed protein product	733	20		84.44				N60	2018	LCC	AX-94799671	2D	608756380	4.65508e-07	0.188866	0.00138008	TraesCS2D02G518700	TraesCS2D02G518700.1	608767526	608755165	TraesCS2D02G518700.1	protein TSS-like	1770	20		95.49					N120	2019	PHT	AX-94938317	5A	78171750
N0	2019	SPS	AX-95077960	1B	571704707	2.80604e-06	0.306663	0.00404308	TraesCS1B02G343500	TraesCS1B02G343500.1	571707250	571711531	storage protein activator	409	20		77.3				N60	2018	LCC	AX-94492566	2D	614734787	3.13999e-06	0.179194	0.00165268	TraesCS2D02G526100	TraesCS2D02G526100.1	614735302	614734514	TraesCS2D02G526100.1	predicted protein	72	20	1.12169e-44	82.31					N120	2019	PHT	AX-94553632	7B	663884077
N0	2019	SPS	AX-94869513	1D	418045405	5.02165e-06	0.304195	0.00528613	TraesCS1D02G325300	TraesCS1D02G325300.1	418043909	418045910	Tetratricopeptide repeat (TPR)-like superfamily protein	301	20		85.82				N60	2018	LCC	AX-94497355	2D	616503726	2.39509e-06	0.180557	0.00162212	TraesCS2D02G528700	TraesCS2D02G528700.1	616505403	616502020	TraesCS2D02G528700.1	predicted protein	376	20		65.78					N120	2019	RSA	AX-94811771	3B	377975067
N0	2019	SPS	AX-95081610	5B	531606516	9.07425e-07	0.311487	0.00286565	TraesCS5B02G351300	TraesCS5B02G351300.1	531599938	531600905	Ribosomal L18p/L5e family protein	122	20	1.56465e-85	80.42				N60	2018	LCC	AX-94528509	3B	700456235	3.75759e-06	0.178292	0.00186571	TraesCS3B02G458100	TraesCS3B02G458100.1	700391559	700365865	TraesCS3B02G458100.1	THO complex subunit 2-like	1783	20		98.11					N120	2019	RSA	AX-95132327	5D	472234562
N0	2019	SPS	AX-95223898	5B	570841971	1.67283e-06	0.308868	0.0039621	TraesCS5B02G391500	TraesCS5B02G391500.1	570890408	570894862	YTH domain-containing family protein 3-like	662	20		96.13				N60	2018	LCC	AX-94885078	5B	347102636	2.58797e-06	0.180167	0.00163047	ENSRNA050022730	ENSRNA050022730-T1	347397400	347397245	ENSRNA050022730-T1										N120	2018	RSA	AX-95113687	6A	595578832
N0	2018	SPS	AX-94999132	5B	581095034	4.04927e-06	0.097292	0.0127876	TraesCS5B02G405600	TraesCS5B02G405600.1	581135932	581140425	Aminotransferase-like, plant mobile domain family protein	498	20		69.07				N60	2019	NPT	AX-94593608	3A	671144001	3.65912e-06	0.114867	0.0173332															N120	2019	RSA	AX-95113687	6A	595578832
N0	2019	TIps	AX-94788718	4D	98508845	4.36313e-11	0.427594	4.13362e-07	TraesCS4D02G118100	TraesCS4D02G118100.3	98576022	98582634	stress response protein nst1-like	813	20		92.71				N60	2019	NPT	AX-94786978	3A	671144041	1.93566e-06	0.11832	0.0173332	ENSRNA050008079	ENSRNA050008079-T1	671092186	671092257	ENSRNA050008079-T1										N120	2018	RSA	AX-94513497	6A	595627899
N0	2018	Tips	AX-95113687	6A	595578832	2.34005e-06	0.504972	0.00738987	TraesCS6A02G371000	TraesCS6A02G371000.1	595563589	595564219	predicted protein	110	13	3.92357e-74	74.51				N60	2018	NPT	AX-95248913	5A	115676430	7.83775e-08	0.100874	0.000742548	TraesCS5A02G086900	TraesCS5A02G086900.1	115663124	115679946	TraesCS5A02G086900.1	5-methylthioadenosine/S-adenosylhomocysteine deaminase-like isoform X3	470	20		94.9					N120	2019	RSA	AX-94513497	6A	595627899
N0	2018	Tips	AX-94513497	6A	595627899	3.87433e-07	0.510506	0.00367054	TraesCS6A02G371300	TraesCS6A02G371300.1	595624936	595628211	predicted protein	281	20		92.43				N60	2018	NPT	AX-94961429	7B	3795433	2.06289e-06	0.0821304	0.00977191	TraesCS7B02G006800	TraesCS7B02G006800.1	3795056	3797564	TraesCS7B02G006800.1	transcription elongation factor 1 homolog	89	20	2.40827e-62	91.86					N120	2018	RSA	AX-94911804	6A	595776559
N0	2018	Tips	AX-94911804	6A	595776559	8.15065e-07	0.508207	0.00386096	TraesCS6A02G371800	TraesCS6A02G371800.1	595774917	595778154	vesicle-associated membrane protein 713	233	20	2.19694e-174	89.9				N60	2018	PHT	AX-95216555	3B	808630317	5.62869e-07	0.40175	0.00533262	TraesCS3B02G579200	TraesCS3B02G579200.1	808672286	808674379	TraesCS3B02G579200.1	probable serine/threonine-protein kinase DDB_G0271682	638	20		73.29					N120	2019	RSA	AX-94911804	6A	595776559
N0	2018	Tips	AX-94565231	6D	683646420	3.39736e-06	0.503835	0.00804664													N60	2018	RSA	AX-94912823	4B	172721363	2.63774e-06	0.159625	0.00312375	TraesCS4B02G132900	TraesCS4B02G132900.1	172722665	172720647	TraesCS4B02G132900.1	pentatricopeptide repeat-containing protein At4g33990	589	20		67.02					N120	2019	RSA	AX-94786737	6A	596905359
																					N60	2018	RSA	AX-94865364	5B	678515535	3.00104e-06	0.158958	0.00315909	TraesCS5B02G513600	TraesCS5B02G513600.1	678515974	678513402	TraesCS5B02G513600.1	predicted protein	284	20		79.47					N120	2018	RSA	AX-94942005	6A	598180466
																					N60	2019	RSA	AX-94410853	5D	555048336	2.36642e-06	0.688413	0.00373658	TraesCS5D02G546400	TraesCS5D02G546400.1	555047707	555046085	TraesCS5D02G546400.1	probable LRR receptor-like serine/threonine-protein kinase At3g47570	540	20		74.12					N120	2018	RSA	AX-94565231	6D	683646420
																					N60	2018	RSA	AX-95017906	6A	23433185	2.12912e-07	0.172789	0.000382504	TraesCS6A02G045300	TraesCS6A02G045300.1	23439420	23432996	TraesCS6A02G045300.1	NAD(P)-binding Rossmann-fold superfamily protein	305	20		87.45					N120	2019	RSA	AX-94565231	6D	683646420
																					N60	2018	RSA	AX-95113687	6A	595578832	3.41603e-08	0.182524	8.09086e-05	TraesCS6A02G371000	TraesCS6A02G371000.1	595564219	595563589	TraesCS6A02G371000.1	predicted protein	110	13	3.92623e-74	74.51					N120	2018	RV	AX-95191489	4A	593736783
																					N60	2018	RSA	AX-94513497	6A	595627899	3.2038e-10	0.207951	1.51764e-06	TraesCS6A02G371300	TraesCS6A02G371300.1	595628211	595624936	TraesCS6A02G371300.1	predicted protein	281	20		92.43					N120	2018	RV	AX-94803288	6A	11779518
																					N60	2019	RSA	AX-94513497	6A	595627899	1.49105e-09	0.70297	1.41262e-05	TraesCS6A02G371300	TraesCS6A02G371300.1	595628211	595624936	TraesCS6A02G371300.1										N120	2018	RV	AX-95113687	6A	595578832
																					N60	2018	RSA	AX-94911804	6A	595776559	3.81112e-09	0.194365	1.20355e-05	TraesCS6A02G371800	TraesCS6A02G371800.1	595778154	595774917	TraesCS6A02G371800.1										N120	2018	RV	AX-94513497	6A	595627899
																					N60	2019	RSA	AX-94911804	6A	595776559	2.03464e-07	0.69317	0.000481905	TraesCS6A02G371800	TraesCS6A02G371800.1	595778154	595774917	TraesCS6A02G371800.1	vesicle-associated membrane protein 713	233	20	2.19843e-174	89.9					N120	2019	RV	AX-94513497	6A	595627899
																					N60	2018	RSA	AX-94786737	6A	596905359	2.42244e-07	0.172108	0.000382504	TraesCS6A02G374100	TraesCS6A02G374100.1	596912689	596905198	TraesCS6A02G374100.1	putative ubiquinone biosynthesis protein ubiB	954	20		91.41					N120	2018	RV	AX-94911804	6A	595776559
																					N60	2019	RSA	AX-94396480	6A	605376063	5.08731e-06	0.686949	0.00651174															N120	2019	RV	AX-94911804	6A	595776559
																					N60	2019	RSA	AX-94492822	6B	699194108	9.09599e-07	0.690255	0.00172351	TraesCS6B02G431400	TraesCS6B02G431400.1	699199314	699185727	TraesCS6B02G431400.1	putative myosin subfamily XI heavy chain	1510	20		97.88					N120	2019	RV	AX-94461279	6D	451183022
																					N60	2019	RSA	AX-94968674	6D	313165374	2.81796e-08	0.697069	8.89912e-05	TraesCS6D02G222300	TraesCS6D02G222300.1	313167297	313161968	TraesCS6D02G222300.1	aldehyde dehydrogenase family 3 member F1-like	484	20		91.07					N120	2018	RV	AX-94565231	6D	683646420
																					N60	2018	RSA	AX-94461279	6D	451183022	9.84041e-07	0.16475	0.00133183	TraesCS6D02G358500	TraesCS6D02G358500.1	451183882	451177969	TraesCS6D02G358500.1	putative ubiquinone biosynthesis protein ubiB	944	20		90.5					N120	2019	RV	AX-94565231	6D	683646420
																					N60	2018	RSA	AX-94565231	6D	683646420	2.45182e-11	0.22229	2.32285e-07															N120	2019	SB	AX-95136668	3A	690432670
																					N60	2019	RSA	AX-94565231	6D	683646420	6.89651e-09	0.69988	3.26688e-05															N120	2019	SB	AX-94573487	6A	27978202
																					N60	2018	RV	AX-94997694	4B	34789548	4.51209e-06	0.117984	0.00712459	TraesCS4B02G047400	TraesCS4B02G047400.1	34725256	34722272	TraesCS4B02G047400.1	glutamine synthetase cytosolic isozyme 1-3	362	20		95.53					N120	2019	SB	AX-94983341	6A	28412783
																					N60	2019	RV	AX-95113687	6A	595578832	2.14874e-06	0.151148	0.0050893															N120	2019	SB	AX-94415776	6A	28700804
																					N60	2018	RV	AX-94513497	6A	595627899	7.73807e-07	0.127559	0.00244368	TraesCS6A02G371300	TraesCS6A02G371300.1	595628211	595624936	TraesCS6A02G371300.1										N120	2019	SB	AX-94978974	6A	29876500
																					N60	2019	RV	AX-94513497	6A	595627899	1.8346e-08	0.176536	0.00017381	TraesCS6A02G371300	TraesCS6A02G371300.1	595628211	595624936	TraesCS6A02G371300.1	predicted protein	281	20		92.43					N120	2019	SB	AX-94737868	6A	29876631
																					N60	2018	RV	AX-94911804	6A	595776559	7.06906e-07	0.128054	0.00244368	TraesCS6A02G371800	TraesCS6A02G371800.1	595778154	595774917	TraesCS6A02G371800.1	vesicle-associated membrane protein 713	233	20	2.19843e-174	89.9					N120	2019	SB	AX-95210745	6A	29967076
																					N60	2019	RV	AX-94911804	6A	595776559	6.15839e-07	0.157717	0.00194482	TraesCS6A02G371800	TraesCS6A02G371800.1	595778154	595774917	TraesCS6A02G371800.1										N120	2019	SB	AX-95631197	6A	30030973
																					N60	2018	RV	AX-94565231	6D	683646420	1.54933e-07	0.136414	0.00146784															N120	2019	SB	AX-95011132	6A	30031026
																					N60	2019	RV	AX-94565231	6D	683646420	8.95701e-08	0.167982	0.000424294															N120	2019	SB	AX-95255669	6A	30873212
																					N60	2018	RV	AX-94566038	7A	683414921	3.20701e-06	0.119827	0.00607664															N120	2019	SB	AX-95219967	6A	31036496
																					N60	2018	RV	AX-95080011	7D	592148118	1.72959e-06	0.123174	0.00409652															N120	2019	SB	AX-95070275	6A	31048271
																					N60	2019	SB	AX-95136668	3A	690432670	1.29465e-06	0.125664	0.00051992	TraesCS3A02G452300	TraesCS3A02G452300.1	690460596	690459736	TraesCS3A02G452300.1	flowering-promoting factor 1-like protein 2	117	20	2.64809e-82	82.06					N120	2019	SB	AX-94970334	6A	31474354
																					N60	2019	SB	AX-94573487	6A	27978202	2.05788e-06	0.123152	0.000721725	TraesCS6A02G054000	TraesCS6A02G054000.1	28018463	28012902	TraesCS6A02G054000.1	L-type lectin-domain containing receptor kinase IX.1	643	20		65.75					N120	2019	SB	AX-95249202	6A	34285660
																					N60	2019	SB	AX-94983341	6A	28412783	4.16025e-07	0.131858	0.00042693	TraesCS6A02G054500	TraesCS6A02G054500.1	28412881	28410489	TraesCS6A02G054500.1	wall-associated receptor kinase 2-like	757	20		88.79					N120	2019	SB	AX-94381147	6A	34300750
																					N60	2019	SB	AX-94415776	6A	28700804	1.02188e-06	0.12695	0.000461013	TraesCS6A02G055200	TraesCS6A02G055200.1	28666585	28666035	TraesCS6A02G055200.1	Histone H4	103	20	6.75325e-69	99.95					N120	2019	SB	AX-94553503	6A	34982713
																					N60	2019	SB	AX-94978974	6A	29876500	2.01784e-07	0.135835	0.000391064	TraesCS6A02G056800	TraesCS6A02G056800.1	29879453	29877038	TraesCS6A02G056800.1	putative disease resistance protein At3g14460	755	20		66.34					N120	2019	SB	AX-94386201	6A	35580470
																					N60	2019	SB	AX-94737868	6A	29876631	5.62928e-07	0.130202	0.00042693	TraesCS6A02G056800	TraesCS6A02G056800.1	29877038	29879453	TraesCS6A02G056800.1										N120	2019	SB	AX-95167546	6A	35646110
																					N60	2019	SB	AX-95210745	6A	29967076	6.79087e-07	0.129177	0.00042693	TraesCS6A02G057000	TraesCS6A02G057000.1	29969466	29967087	TraesCS6A02G057000.1	putative F-box protein At3g16210	298	20		72.76					N120	2019	SB	AX-94835065	6A	36106101
																					N60	2019	SB	AX-95631197	6A	30030973	5.72808e-07	0.130107	0.00042693	TraesCS6A02G057100	TraesCS6A02G057100.1	30036467	30032329	TraesCS6A02G057100.1	F-box protein At5g03970-like	309	20		75.28					N120	2019	SB	AX-94675144	6A	36687028
																					N60	2019	SB	AX-95011132	6A	30031026	6.68365e-07	0.129264	0.00042693															N120	2019	SB	AX-94606161	6A	64319129
																					N60	2019	SB	AX-95255669	6A	30873212	6.55969e-07	0.129366	0.00042693	TraesCS6A02G058500	TraesCS6A02G058500.1	30876811	30873143	TraesCS6A02G058500.1	L-type lectin-domain containing receptor kinase IX.1	704	20		74.67					N120	2019	SB	AX-94419507	6A	101799393
																					N60	2019	SB	AX-95111712	6A	31036402	9.58343e-07	0.127299	0.000453967	TraesCS6A02G058700	TraesCS6A02G058700.1	31036808	31034388	TraesCS6A02G058700.1	LURP-one-like protein (DUF567)	204	20	9.0732e-149	80.9					N120	2019	SB	AX-95072891	6A	690432617
																					N60	2019	SB	AX-95219967	6A	31036496	2.47665e-07	0.134707	0.000391064															N120	2019	SB	AX-94511241	6B	30282005
																					N60	2019	SB	AX-95070275	6A	31048271	8.56652e-07	0.12791	0.000453967	TraesCS6A02G058700	TraesCS6A02G058700.1	31034388	31036808	TraesCS6A02G058700.1	LURP-one-like protein (DUF567)	204	20	9.0732e-149	80.9					N120	2019	SB	AX-95157849	6B	32299874
																					N60	2019	SB	AX-94970334	6A	31474354	5.5988e-07	0.130232	0.00042693	TraesCS6A02G059700	TraesCS6A02G059700.1	31392080	31390390	TraesCS6A02G059700.1	DIMBOA UDP-glucosyltransferase BX8-like	467	20		82.22					N120	2019	SB	AX-95083406	6B	32743791
																					N60	2019	SB	AX-94635280	6A	32809959	3.2205e-06	0.120733	0.000950033	TraesCS6A02G061100	TraesCS6A02G061100.1	32814230	32809546	TraesCS6A02G061100.1	ubiquitin thioesterase OTUB2-like	458	20		75.3					N120	2019	SB	AX-94387975	6B	34398171
																					N60	2019	SB	AX-94894393	6A	34032797	9.50336e-07	0.127345	0.000453967	TraesCS6A02G063700	TraesCS6A02G063700.1	34033068	34029127	TraesCS6A02G063700.1	F-box protein At5g03970-like	399	20		76.06					N120	2019	SB	AX-95010251	6B	103795019
																					N60	2019	SB	AX-95249202	6A	34285660	1.75141e-06	0.124025	0.000663715	TraesCS6A02G064600	TraesCS6A02G064600.1	34285946	34283159	TraesCS6A02G064600.1	predicted protein	156	20	7.23529e-109	90.54					N120	2018	SB	AX-94827147	7A	145800549
																					N60	2019	SB	AX-94381147	6A	34300750	4.19166e-07	0.131817	0.00042693	TraesCS6A02G064700	TraesCS6A02G064700.1	34304036	34302299	TraesCS6A02G064700.1	transcription termination factor MTERF4, chloroplastic-like	384	20		86.45					N120	2018	SB	AX-94532247	7B	524593647
																					N60	2019	SB	AX-94553503	6A	34982713	9.38583e-07	0.127413	0.000453967	TraesCS6A02G065400	TraesCS6A02G065400.1	34983010	34979092	TraesCS6A02G065400.1	serine/arginine-rich splicing factor RS41 isoform X2	264	20		96.13					N120	2018	SB	AX-94545442	7B	531638145
																					N60	2019	SB	AX-94696366	6A	35482343	1.88441e-06	0.123628	0.00068665	TraesCS6A02G066200	TraesCS6A02G066200.2	35484242	35478280	TraesCS6A02G066200.2	protein ACCUMULATION AND REPLICATION OF CHLOROPLASTS 6, chloroplastic	684	20		95.23					N120	2018	SB	AX-94678472	7D	487709767
																					N60	2019	SB	AX-94386201	6A	35580470	2.43513e-06	0.122242	0.000795532	TraesCS6A02G066800	TraesCS6A02G066800.1	35581719	35580136	TraesCS6A02G066800.1	transcription termination factor MTERF4, chloroplastic-like	361	20		83.49					N120	2018	SB	AX-94880654	7D	592306644
																					N60	2019	SB	AX-95167546	6A	35646110	4.9028e-07	0.130958	0.00042693	TraesCS6A02G067100	TraesCS6A02G067100.1	35645863	35642879	TraesCS6A02G067100.1	histone deacetylase complex subunit SAP18	150	13	5.66071e-109	93.01					N120	2018	SPAD	AX-94466849	1D	94056961
																					N60	2019	SB	AX-94835065	6A	36106101	2.659e-06	0.121767	0.000839713	TraesCS6A02G067700	TraesCS6A02G067700.1	36110655	36105754	TraesCS6A02G067700.1	S-(+)-linalool synthase, chloroplastic-like	550	20		89.49					N120	2018	SPAD	AX-94425305	2A	62271435
																					N60	2019	SB	AX-94914391	6A	36429885	3.30917e-06	0.120587	0.000950033	TraesCS6A02G068000	TraesCS6A02G068000.2	36433862	36429712	TraesCS6A02G068000.2	putative HVA22-like protein g	288	20		78.76					N120	2018	SPAD	AX-94607905	2A	571213772
																					N60	2019	SB	AX-94675144	6A	36687028	1.31709e-06	0.12557	0.00051992	TraesCS6A02G068300	TraesCS6A02G068300.1	36687132	36684210	TraesCS6A02G068300.1	ChaC-like family protein	218	20	7.74722e-165	92.29					N120	2018	SPAD	AX-94735094	2A	714339131
																					N60	2019	SB	AX-94606161	6A	64319129	1.3591e-07	0.138017	0.000391064	TraesCS6A02G097200	TraesCS6A02G097200.1	64320738	64317228	TraesCS6A02G097200.1	phosphatidylinositol/phosphatidylcholine transfer protein SFH12-like	613	20		84.22					N120	2018	SPAD	AX-94996973	2A	729175199
																					N60	2019	SB	AX-95072891	6A	690432617	2.13303e-06	0.122958	0.000721725															N120	2018	SPAD	AX-94923560	2A	729858414
																					N60	2019	SB	AX-94511241	6B	30282005	2.27035e-07	0.135186	0.000391064	TraesCS6B02G050900	TraesCS6B02G050900.1	30281705	30276637	TraesCS6B02G050900.1	protein STRUBBELIG-RECEPTOR FAMILY 5-like	726	20		74.18					N120	2018	SPAD	AX-94906008	2A	737049442
																					N60	2019	SB	AX-95083406	6B	32743791	7.60213e-08	0.141236	0.000391064	TraesCS6B02G053200	TraesCS6B02G053200.1	32998330	32997533	TraesCS6B02G053200.1	Histone H3.3	137	20	2.6129e-96	98.47					N120	2018	SPAD	AX-95162328	2A	745066946
																					N60	2019	SB	AX-94387975	6B	34398171	2.92335e-06	0.121255	0.000893414	TraesCS6B02G054200	TraesCS6B02G054200.1	34341419	34340169	TraesCS6B02G054200.1	papain-like cysteine proteinase	359	20		84.71					N120	2018	SPAD	AX-94705680	2B	598802253
																					N60	2019	SB	AX-94511284	6B	51737371	1.27088e-07	0.138388	0.000391064	TraesCS6B02G075400	TraesCS6B02G075400.1	51736016	51732081	TraesCS6B02G075400.1	F-box protein At5g03970-like	388	20		73.66					N120	2018	SPAD	AX-94902156	2B	612982816
																					N60	2019	SB	AX-94816913	6B	64929420	7.21014e-07	0.12885	0.00042693	TraesCS6B02G089500	TraesCS6B02G089500.2	64929918	64925602	TraesCS6B02G089500.2	protein ACCUMULATION AND REPLICATION OF CHLOROPLASTS 6, chloroplastic	760	20		94.62					N120	2018	SPAD	AX-94552653	2B	690212038
																					N60	2019	SB	AX-94724484	6B	103787927	4.76645e-06	0.118624	0.00132816	TraesCS6B02G116700	TraesCS6B02G116700.1	103703251	103698855	TraesCS6B02G116700.1	L-lactate dehydrogenase A	332	20	8.61238e-124	70.61					N120	2018	SPAD	AX-95160829	2B	718589452
																					N60	2019	SB	AX-95010251	6B	103795019	1.19951e-06	0.126078	0.000516553	TraesCS6B02G116800	TraesCS6B02G116800.2	103965506	103960473	TraesCS6B02G116800.2	reticulon-like protein B23	165	20	6.45738e-117	91.19					N120	2018	SPAD	AX-95261071	2B	726704898
																					N60	2018	SB	AX-94665619	7A	222869171	4.50475e-06	0.0915019	0.00328292	TraesCS7A02G245100	TraesCS7A02G245100.1	222785798	222784818	TraesCS7A02G245100.1	predicted protein	171	20	1.19143e-120	79.51					N120	2018	SPAD	AX-94714537	2B	754553119
																					N60	2018	SB	AX-94796425	7B	147565196	4.14164e-06	0.0919671	0.00328292	TraesCS7B02G125800	TraesCS7B02G125800.1	147591520	147590498	TraesCS7B02G125800.1	predicted protein	258	20		78.99
																					N60	2018	SB	AX-94626370	7B	196882773	4.45331e-06	0.0915655	0.00328292	TraesCS7B02G149200	TraesCS7B02G149200.2	196908997	196904657	TraesCS7B02G149200.2	heat shock protein 90	700	20		98.7					N120	2018	SPAD	AX-94984781	2D	571080777
																					N60	2018	SB	AX-94532247	7B	524593647	4.59869e-07	0.104253	0.000996644	TraesCS7B02G288800	TraesCS7B02G288800.1	524619967	524613170	TraesCS7B02G288800.1	polyamine-modulated factor 1-binding protein	341	20		89.49					N120	2018	SPAD	AX-94409119	2D	571537083
																					N60	2018	SB	AX-94545442	7B	531638145	2.49818e-06	0.0947727	0.00262975	TraesCS7B02G294700	TraesCS7B02G294700.1	531656631	531647790	TraesCS7B02G294700.1	transmembrane protein (DUF872)	112	20	2.75315e-77	89.25					N120	2018	SPAD	AX-94469785	2D	576749639
																					N60	2018	SB	AX-94424632	7B	562713933	2.32426e-06	0.0951741	0.00262975	TraesCS7B02G315000	TraesCS7B02G315000.1	562743361	562738840	TraesCS7B02G315000.1	Zinc finger C-x8-C-x5-C-x3-H type family protein	387	20		75.36
																					N60	2018	SB	AX-94499151	7D	182294554	6.31187e-07	0.102469	0.000996644	TraesCS7D02G221200	TraesCS7D02G221200.1	182334427	182332699	TraesCS7D02G221200.1	Hydroxysteroid dehydrogenase-like protein 1	338	20		88.5					N120	2018	SPAD	AX-94887553	2D	580238575
																					N60	2018	SB	AX-95116869	7D	191701899	5.42441e-07	0.103322	0.000996644	TraesCS7D02G230700	TraesCS7D02G230700.1	191797121	191795626	TraesCS7D02G230700.1	protein MIZU-KUSSEI 1	281	20		86.42					N120	2018	SPAD	AX-94735141	2D	581570385
																					N60	2018	SB	AX-94925255	7D	198912801	4.6858e-07	0.104147	0.000996644	TraesCS7D02G235900	TraesCS7D02G235900.1	199046795	199020544	TraesCS7D02G235900.1	U3 small nucleolar RNA-associated protein 25	598	20		86.05					N120	2018	SPAD	AX-94474729	2D	584545802
																					N60	2018	SB	AX-94383143	7D	198913714	3.43314e-06	0.0930069	0.00325256															N120	2018	SPAD	AX-94471613	2D	586288635
																					N60	2018	SB	AX-94781629	7D	206643489	2.05598e-06	0.0958571	0.00262975	TraesCS7D02G242200	TraesCS7D02G242200.1	206610426	206608029	TraesCS7D02G242200.1	fasciclin-like arabinogalactan protein 7	265	20		86.06					N120	2018	SPAD	AX-94477325	2D	586572446
																					N60	2018	SB	AX-94678472	7D	487709767	3.21317e-07	0.106278	0.000996644	TraesCS7D02G376600	TraesCS7D02G376600.1	487740544	487737945	TraesCS7D02G376600.1	probable cinnamyl alcohol dehydrogenase 5	368	20		95.49					N120	2018	SPAD	AX-95197137	2D	586839201
																					N60	2018	SB	AX-94880654	7D	592306644	6.93867e-09	0.128288	6.57369e-05	TraesCS7D02G481900	TraesCS7D02G481900.1	591919084	591918701	TraesCS7D02G481900.1	Ethylene-responsive transcription factor ESR1	127	20	1.4728e-52	68.96					N120	2018	SPAD	AX-94525577	2D	587107149
																					N60	2018	SPAD	AX-94466849	1D	94056961	1.41064e-07	0.173829	0.000639103	TraesCS1D02G104100	TraesCS1D02G104100.1	94058735	94064212	TraesCS1D02G104100.1	predicted protein	481	20		66.84					N120	2018	SPAD	AX-94702180	2D	587292781
																					N60	2018	SPAD	AX-94607905	2A	571213772	2.13241e-06	0.159615	0.00106329	TraesCS2A02G337500	TraesCS2A02G337500.1	571019338	571019631	TraesCS2A02G337500.1	Protein transport protein Sec61 subunit gamma	77	20	1.29513e-50	89.63					N120	2018	SPAD	AX-94487982	2D	588675894
																					N60	2018	SPAD	AX-95003878	2A	714339065	1.65884e-06	0.160917	0.00106329	TraesCS2A02G472900	TraesCS2A02G472900.1	714226741	714229187	TraesCS2A02G472900.1	predicted protein	567	15		68.69					N120	2018	SPAD	AX-95254658	2D	590988726
																					N60	2018	SPAD	AX-94735094	2A	714339131	2.73618e-06	0.158326	0.00126558	TraesCS2A02G473000	TraesCS2A02G473000.1	714328236	714331784	TraesCS2A02G473000.1	predicted protein	436	20		87.72					N120	2018	SPAD	AX-95190381	2D	591027900
																					N60	2018	SPAD	AX-94906008	2A	737049442	7.61565e-07	0.164968	0.00078195	TraesCS2A02G511900	TraesCS2A02G511900.1	736546753	736549351	TraesCS2A02G511900.1	4-hydroxy-tetrahydrodipicolinate synthase 1, chloroplastic	365	20		98.02					N120	2018	SPAD	AX-94643884	2D	592789155
																					N60	2018	SPAD	AX-95162328	2A	745066946	4.72211e-07	0.167467	0.000639103	TraesCS2A02G523600	TraesCS2A02G523600.1	745036180	745038743	TraesCS2A02G523600.1	predicted protein	320	20		92.56					N120	2018	SPAD	AX-94935650	2D	593270740
																					N60	2018	SPAD	AX-94405090	2B	569843303	3.03241e-07	0.169793	0.000639103	TraesCS2B02G401500	TraesCS2B02G401500.2	569976020	569981786	TraesCS2B02G401500.2	Beta-glucosidase 16	462	20		92.33					N120	2018	SPAD	AX-94950151	2D	593509259
																					N60	2018	SPAD	AX-94855592	2B	722325249	4.31899e-06	0.155974	0.00141097	TraesCS2B02G527800	TraesCS2B02G527800.1	722324948	722326595	TraesCS2B02G527800.1	probable amino acid permease 7	484	20		85.01					N120	2018	SPAD	AX-94806968	2D	593898133
																					N60	2018	SPAD	AX-94984781	2D	571080777	2.91798e-07	0.169995	0.000639103	TraesCS2D02G465000	TraesCS2D02G465000.1	571072080	571081261	TraesCS2D02G465000.1	serine/threonine-protein phosphatase 6 regulatory subunit 3-like	513	20		97.13					N120	2018	SPAD	AX-95018936	2D	595159320
																					N60	2018	SPAD	AX-94409119	2D	571537083	3.19473e-07	0.169518	0.000639103	TraesCS2D02G465700	TraesCS2D02G465700.1	571537244	571538245	TraesCS2D02G465700.1	glycine rich protein	144	6	3.44457e-18	76.63					N120	2018	SPAD	AX-94457170	2D	596252217
																					N60	2018	SPAD	AX-94936214	2D	571540374	3.87061e-07	0.16851	0.000639103	TraesCS2D02G465800	TraesCS2D02G465800.2	571539921	571542562	TraesCS2D02G465800.2	tRNA (guanine-N(7)-)-methyltransferase	322	20		83.25					N120	2018	SPAD	AX-94677916	2D	598745847
																					N60	2018	SPAD	AX-94887553	2D	580238575	1.07558e-06	0.163168	0.00084917	TraesCS2D02G479500	TraesCS2D02G479500.1	580235096	580238874	TraesCS2D02G479500.1	Protein CutA 1, chloroplastic	177	20	8.47048e-125	91.24					N120	2018	SPAD	AX-94829391	2D	601212171
																					N60	2018	SPAD	AX-94474729	2D	584545802	3.4661e-06	0.157107	0.00131351	TraesCS2D02G481800	TraesCS2D02G481800.1	584542725	584545905	TraesCS2D02G481800.1	Anthocyanidin reductase	333	20		87.36					N120	2018	SPAD	AX-95142803	2D	601600533
																					N60	2018	SPAD	AX-95003296	2D	586331032	4.24315e-06	0.156065	0.00141097	TraesCS2D02G485600	TraesCS2D02G485600.1	586329940	586331902	TraesCS2D02G485600.1	unnamed protein product	598	20	2.83736e-154	62.13					N120	2018	SPAD	AX-94799671	2D	608756380
																					N60	2018	SPAD	AX-95197137	2D	586839201	1.32433e-06	0.162086	0.000965128	TraesCS2D02G486400	TraesCS2D02G486400.1	586841634	586846982	TraesCS2D02G486400.1	receptor-like serine/threonine-protein kinase SD1-8	823	20		78.02					N120	2018	SPAD	AX-94786006	2D	610277424
																					N60	2018	SPAD	AX-94702180	2D	587292781	2.00348e-06	0.159938	0.00106329	TraesCS2D02G487700	TraesCS2D02G487700.1	587282608	587293147	TraesCS2D02G487700.1	putative kinesin motor domain-containing protein	1279	20		96.43					N120	2018	SPAD	AX-94389929	2D	611212027
																					N60	2018	SPAD	AX-94946876	2D	587697749	2.0435e-06	0.159836	0.00106329	TraesCS2D02G488200	TraesCS2D02G488200.1	587697352	587701032	TraesCS2D02G488200.1	plastoglobulin 34kD	293	20		89.1					N120	2018	SPAD	AX-94682931	2D	613447190
																					N60	2018	SPAD	AX-94487982	2D	588675894	1.86937e-06	0.160297	0.00106329	TraesCS2D02G489700	TraesCS2D02G489700.1	588676152	588677693	TraesCS2D02G489700.1	WRKY45-like transcription factor	293	20		86.85					N120	2018	SPAD	AX-94492566	2D	614734787
																					N60	2018	SPAD	AX-95190381	2D	591027900	8.25365e-07	0.164548	0.00078195	TraesCS2D02G493700	TraesCS2D02G493700.1	591027189	591031752	TraesCS2D02G493700.1	serine-threonine protein kinase	342	20		95.64					N120	2018	SPAD	AX-94653854	2D	615124844
																					N60	2018	SPAD	AX-94950151	2D	593509259	3.19582e-06	0.157525	0.00126558	TraesCS2D02G497800	TraesCS2D02G497800.1	593503835	593509646	TraesCS2D02G497800.1	predicted protein	336	20		91.49					N120	2018	SPAD	AX-94497355	2D	616503726
																					N60	2018	SPAD	AX-94829391	2D	601212171	3.20603e-06	0.157509	0.00126558	TraesCS2D02G507800	TraesCS2D02G507800.1	601211912	601215051	TraesCS2D02G507800.1	Nuclease S1	290	20		94.89
																					N60	2018	SPAD	AX-94799671	2D	608756380	4.14133e-07	0.168156	0.000639103	TraesCS2D02G518700	TraesCS2D02G518700.1	608755165	608767526	TraesCS2D02G518700.1	protein TSS-like	1770	20		95.49					N120	2018	SPAD	AX-94761585	2D	616525428
																					N60	2018	SPAD	AX-94786006	2D	610277424	4.92094e-06	0.155303	0.00155403	TraesCS2D02G521400	TraesCS2D02G521400.1	610276851	610282317	TraesCS2D02G521400.1	3-oxoacyl-[acyl-carrier-protein] synthase III, chloroplastic	406	20		93.78					N120	2018	SPAD	AX-95017520	2D	617052069
																					N60	2018	SPAD	AX-94422387	2D	611529920	4.25927e-06	0.156045	0.00141097	TraesCS2D02G522900	TraesCS2D02G522900.1	611527172	611530514	TraesCS2D02G522900.1	uncharacterized protein LOC109754951	378	20		70.53					N120	2018	SPAD	AX-95148777	2D	641963364
																					N60	2018	SPAD	AX-94492566	2D	614734787	7.66594e-07	0.164933	0.00078195	TraesCS2D02G526100	TraesCS2D02G526100.1	614734514	614735302	TraesCS2D02G526100.1	predicted protein	72	20	1.12169e-44	82.31					N120	2018	SPAD	AX-94998421	2D	642101057
																					N60	2018	SPAD	AX-94653854	2D	615124844	3.09988e-06	0.157682	0.00126558	TraesCS2D02G527400	TraesCS2D02G527400.1	615120079	615120787	TraesCS2D02G527400.1	predicted protein	59	20	1.07051e-23	65.06					N120	2018	SPAD	AX-94981340	3B	394531317
																					N60	2018	SPAD	AX-94497355	2D	616503726	1.0368e-06	0.163359	0.00084917	TraesCS2D02G528700	TraesCS2D02G528700.1	616502020	616505403	TraesCS2D02G528700.1	predicted protein	376	20		65.78					N120	2019	SPAD	AX-94432276	5A	458911391
																					N60	2018	SPAD	AX-94998421	2D	642101057	3.02005e-06	0.157817	0.00126558	TraesCS2D02G528800	TraesCS2D02G528800.1	616503505	616511589	TraesCS2D02G528800.1	DNA polymerase I A, chloroplastic-like	1095	20		93.33					N120	2019	SPAD	AX-94427213	5A	458968189
																					N60	2018	SPAD	AX-94528509	3B	700456235	3.95656e-06	0.156425	0.00141097	TraesCS3B02G458100	TraesCS3B02G458100.1	700365865	700391559	TraesCS3B02G458100.1	THO complex subunit 2-like	1783	20		98.11					N120	2019	SPAD	AX-94990919	5A	461492830
																					N60	2018	SPAD	AX-94885078	5B	347102636	2.11201e-06	0.159665	0.00106329	ENSRNA050022730	ENSRNA050022730-T1	347397245	347397400	ENSRNA050022730-T1										N120	2019	SPAD	AX-94757149	5A	461848293
																					N60	2018	SPS	AX-95006054	1A	62644067	2.48136e-06	0.0899585	0.0235084	TraesCS1A02G079800	TraesCS1A02G079800.1	62617255	62614213	TraesCS1A02G079800.1	myosin heavy chain, cardiac protein	345	20		82.2					N120	2018	SPAD	AX-94525439	5A	710357894
																					N60	2019	SPS	AX-94879094	1B	569887767	9.86686e-07	0.33611	0.00311595	TraesCS1B02G341700	TraesCS1B02G341700.1	569977599	569972545	TraesCS1B02G341700.1	Poly [ADP-ribose] polymerase 3	824	20		92.4					N120	2019	SPAD	AX-94424746	5B	353839445
																					N60	2019	SPS	AX-95189671	2D	394797805	7.73929e-07	0.337116	0.00311595	TraesCS2D02G307900	TraesCS2D02G307900.2	394798021	394791530	TraesCS2D02G307900.2	predicted protein	334	20		97.28					N120	2019	SPAD	AX-94465470	5B	466989083
																					N60	2019	SPS	AX-94999132	5B	581095034	7.59132e-07	0.337196	0.00311595	TraesCS5B02G405600	TraesCS5B02G405600.1	581140425	581135932	TraesCS5B02G405600.1	Aminotransferase-like, plant mobile domain family protein	498	20		69.07					N120	2019	SPAD	AX-95155246	5D	362998743
																					N60	2019	Tips	AX-94586364	4D	22947854	1.70164e-06	0.0865195	0.00151593	TraesCS4D02G047400	TraesCS4D02G047400.1	22949866	22946578	TraesCS4D02G047400.1	glutamine synthetase cytosolic isozyme 1-3	362	20		95.56					N120	2019	SPAD	AX-94926719	5D	412687294
																					N60	2019	Tips	AX-95632312	6A	591729223	2.9041e-06	0.0835075	0.00196525	TraesCS6A02G360900	TraesCS6A02G360900.1	591729898	591728138	TraesCS6A02G360900.1	alpha carbonic anhydrase 8	251	15	2.36682e-135	77.21					N120	2018	SPAD	AX-94727648	6A	102353013
																					N60	2019	Tips	AX-94489226	6A	591729361	5.07962e-06	0.0803719	0.00267357															N120	2018	SPAD	AX-94676800	7A	376797697
																					N60	2019	Tips	AX-94439933	6A	591729437	2.3004e-06	0.084819	0.00178889
																					N60	2018	Tips	AX-95113687	6A	595578832	1.27963e-09	0.260678	3.03081e-06	TraesCS6A02G371000	TraesCS6A02G371000.1	595564219	595563589	TraesCS6A02G371000.1										N120	2018	Tips	AX-94540268	3D	136414179
																					N60	2019	Tips	AX-95113687	6A	595578832	3.78613e-09	0.121851	8.96745e-06	TraesCS6A02G371000	TraesCS6A02G371000.1	595564219	595563589	TraesCS6A02G371000.1	predicted protein	110	13	3.92623e-74	74.51					N120	2018	Tips	AX-94640212	5B	381723341
																					N60	2018	Tips	AX-94513497	6A	595627899	7.61878e-11	0.27511	3.60902e-07	TraesCS6A02G371300	TraesCS6A02G371300.1	595628211	595624936	TraesCS6A02G371300.1	predicted protein	281	20		92.43					N120	2018	Tips	AX-94510892	6A	112585030
																					N60	2019	Tips	AX-94513497	6A	595627899	1.39328e-09	0.127783	5.22747e-06	TraesCS6A02G371300	TraesCS6A02G371300.1	595628211	595624936	TraesCS6A02G371300.1										N120	2018	Tips	AX-94534539	6A	497462177
																					N60	2018	Tips	AX-94911804	6A	595776559	2.42918e-10	0.269146	7.67135e-07	TraesCS6A02G371800	TraesCS6A02G371800.1	595778154	595774917	TraesCS6A02G371800.1										N120	2018	Tips	AX-95113687	6A	595578832
																					N60	2019	Tips	AX-94911804	6A	595776559	1.65531e-09	0.126758	5.22747e-06	TraesCS6A02G371800	TraesCS6A02G371800.1	595778154	595774917	TraesCS6A02G371800.1	vesicle-associated membrane protein 713	233	20	2.19843e-174	89.9					N120	2018	Tips	AX-94513497	6A	595627899
																					N60	2018	Tips	AX-94786737	6A	596905359	1.44706e-07	0.23711	0.00019814	TraesCS6A02G374100	TraesCS6A02G374100.1	596912689	596905198	TraesCS6A02G374100.1	putative ubiquinone biosynthesis protein ubiB	954	20		91.41					N120	2019	Tips	AX-94513497	6A	595627899
																					N60	2018	Tips	AX-94942005	6A	598180466	1.94389e-06	0.224513	0.00167422	TraesCS6A02G376400	TraesCS6A02G376400.1	598180589	598179875	TraesCS6A02G376400.1	hypothetical protein TRIUR3_28627	150	6	3.21167e-22	76.2					N120	2018	Tips	AX-94911804	6A	595776559
																					N60	2018	Tips	AX-95658523	6A	599046599	3.52206e-07	0.232767	0.0004171	TraesCS6A02G378000	TraesCS6A02G378000.2	599046908	599042583	TraesCS6A02G378000.2	Casein kinase I isoform delta-like protein	473	20		91.78					N120	2019	Tips	AX-94911804	6A	595776559
																					N60	2019	Tips	AX-94967524	6A	606986840	4.07419e-07	0.0946411	0.000771978	TraesCS6A02G392700	TraesCS6A02G392700.1	606990377	606984997	TraesCS6A02G392700.1	probable voltage-gated potassium channel subunit beta	379	20		96.57					N120	2018	Tips	AX-94942005	6A	598180466
																					N60	2019	Tips	AX-94990952	6A	607682478	1.76011e-06	0.0863288	0.00151593	TraesCS6A02G392900	TraesCS6A02G392900.1	606998426	606997884	TraesCS6A02G392900.1	NAC domain-containing protein 68-like	180	20	2.12608e-110	61.39					N120	2018	Tips	AX-95658523	6A	599046599
																					N60	2018	Tips	AX-94747754	6A	608073337	1.38596e-06	0.226139	0.00131306	TraesCS6A02G394700	TraesCS6A02G394700.1	608074756	608073100	TraesCS6A02G394700.1	protein C2-DOMAIN ABA-RELATED 5-like	167	20	1.02035e-122	87.37					N120	2018	Tips	AX-94539354	6A	599237214
																					N60	2019	Tips	AX-94747754	6A	608073337	3.3101e-06	0.0827723	0.00209066	TraesCS6A02G394700	TraesCS6A02G394700.1	608074756	608073100	TraesCS6A02G394700.1										N120	2018	Tips	AX-94461279	6D	451183022
																					N60	2019	Tips	AX-94958829	6A	608502817	6.31768e-07	0.0921387	0.000997562															N120	2018	Tips	AX-94384227	6D	453006645
																					N60	2018	Tips	AX-94492822	6B	699194108	5.98356e-07	0.230194	0.000629869	TraesCS6B02G431400	TraesCS6B02G431400.1	699199314	699185727	TraesCS6B02G431400.1	putative myosin subfamily XI heavy chain	1510	20		97.88					N120	2018	Tips	AX-94565231	6D	683646420
																					N60	2018	Tips	AX-94969953	6B	701977693	3.66652e-06	0.221477	0.00289472	TraesCS6B02G432900	TraesCS6B02G432900.1	701982111	701977552	TraesCS6B02G432900.1	probable voltage-gated potassium channel subunit beta	328	20		96.88					N120	2019	Tips	AX-94565231	6D	683646420
																					N60	2019	Tips	AX-94516091	6B	702811704	1.64361e-06	0.0867155	0.00151593	TraesCS6B02G434100	TraesCS6B02G434100.1	702815079	702812038	TraesCS6B02G434100.1	pentatricopeptide repeat-containing protein At2g27610	873	20		78.16					N120	2018	Tips	AX-94434393	7D	220925624
																					N60	2018	Tips	AX-94461279	6D	451183022	6.37233e-08	0.241141	0.000120743	TraesCS6D02G358500	TraesCS6D02G358500.1	451183882	451177969	TraesCS6D02G358500.1										N120	2018	TRL	AX-95113687	6A	595578832
																					N60	2019	Tips	AX-94461279	6D	451183022	4.99957e-06	0.0804608	0.00267357	TraesCS6D02G358500	TraesCS6D02G358500.1	451183882	451177969	TraesCS6D02G358500.1	putative ubiquinone biosynthesis protein ubiB	944	20		90.5					N120	2018	TRL	AX-94513497	6A	595627899
																					N60	2018	Tips	AX-94384227	6D	453006645	1.46398e-07	0.237053	0.00019814	TraesCS6D02G362500	TraesCS6D02G362500.1	453009697	453005474	TraesCS6D02G362500.1	Casein kinase I isoform delta-like protein	473	20		91.91					N120	2018	TRL	AX-94911804	6A	595776559
																					N60	2019	Tips	AX-94384227	6D	453006645	4.63901e-06	0.0808797	0.00267357	TraesCS6D02G362500	TraesCS6D02G362500.1	453009697	453005474	TraesCS6D02G362500.1										N120	2018	TRL	AX-94786737	6A	596905359
																					N60	2019	Tips	AX-95095250	6D	459544308	1.19565e-06	0.0885157	0.00151593	TraesCS6D02G376800	TraesCS6D02G376800.2	459550650	459548199	TraesCS6D02G376800.2	predicted protein	405	20		88.77					N120	2018	TRL	AX-94539354	6A	599237214
																					N60	2019	Tips	AX-94691853	6D	461330345	2.45468e-06	0.0844534	0.00178889	TraesCS6D02G379600	TraesCS6D02G379600.1	461333024	461329295	TraesCS6D02G379600.1	pentatricopeptide repeat-containing protein At2g27610	873	20		77.92					N120	2018	TRL	AX-94461279	6D	451183022
																					N60	2019	Tips	AX-94621070	6D	591732181	1.59283e-06	0.0868929	0.00151593															N120	2018	TRL	AX-94384227	6D	453006645
																					N60	2018	Tips	AX-94565231	6D	683646420	3.09849e-12	0.291817	2.93551e-08															N120	2018	TRL	AX-94565231	6D	683646420
																					N60	2019	Tips	AX-94565231	6D	683646420	2.14795e-10	0.138987	2.03496e-06
																					N60	2018	TRL	AX-95110077	1A	420113776	7.62606e-09	0.165551	7.22493e-05	TraesCS1A02G236900	TraesCS1A02G236900.3	420068159	420064778	TraesCS1A02G236900.3	Nodulation receptor kinase	256	20		94.04
																					N60	2018	TRL	AX-94991562	2A	712580484	2.6156e-07	0.14607	0.000826006	TraesCS2A02G468800	TraesCS2A02G468800.3	712581384	712573140	TraesCS2A02G468800.3	Soluble starch synthase 3, chloroplastic/amyloplastic	1307	20		96.07
																					N60	2019	TRL	AX-94997694	4B	34789548	1.60296e-06	0.278767	0.00303729	TraesCS4B02G047400	TraesCS4B02G047400.1	34725256	34722272	TraesCS4B02G047400.1	glutamine synthetase cytosolic isozyme 1-3	362	20		95.53
																					N60	2018	TRL	AX-94718509	4B	606908052	3.24684e-06	0.132511	0.00527306	TraesCS4B02G317200	TraesCS4B02G317200.1	606909200	606907389	TraesCS4B02G317200.1	phosphate transporter	525	20		99.68
																					N60	2019	TRL	AX-94517352	4D	21886662	3.08017e-06	0.275861	0.0041688	TraesCS4D02G046400	TraesCS4D02G046400.1	21888840	21886194	TraesCS4D02G046400.1	14-3-3 protein	220	20	3.51668e-159	82.83
																					N60	2019	TRL	AX-94586364	4D	22947854	4.81581e-09	0.305278	4.5625e-05	TraesCS4D02G047400	TraesCS4D02G047400.1	22949866	22946578	TraesCS4D02G047400.1	glutamine synthetase cytosolic isozyme 1-3	362	20		95.56
																					N60	2018	TRL	AX-94413038	5A	492828073	1.21776e-06	0.137756	0.00288427	TraesCS5A02G284600	TraesCS5A02G284600.1	492829256	492826114	TraesCS5A02G284600.1	Beta-ureidopropionase	411	20		78.52
																					N60	2018	TRL	AX-95230264	6A	297718722	1.95971e-07	0.147641	0.000826006	TraesCS6A02G197400	TraesCS6A02G197400.1	297719132	297625198	TraesCS6A02G197400.1	calcium-dependent lipid-binding family protein	4218	20		89.66
																					N60	2019	TRL	AX-95113687	6A	595578832	4.71976e-06	0.273971	0.00496833	TraesCS6A02G371000	TraesCS6A02G371000.1	595564219	595563589	TraesCS6A02G371000.1	predicted protein	110	13	3.92623e-74	74.51
																					N60	2019	TRL	AX-94513497	6A	595627899	8.53894e-07	0.281585	0.0026966	TraesCS6A02G371300	TraesCS6A02G371300.1	595628211	595624936	TraesCS6A02G371300.1	predicted protein	281	20		92.43
																					N60	2019	TRL	AX-94911804	6A	595776559	1.52195e-06	0.278999	0.00303729	TraesCS6A02G371800	TraesCS6A02G371800.1	595778154	595774917	TraesCS6A02G371800.1	vesicle-associated membrane protein 713	233	20	2.19843e-174	89.9
																					N60	2019	TRL	AX-94957227	6D	318995987	4.65699e-06	0.27403	0.00496833
																					N60	2018	TRL	AX-94565231	6D	683646420	3.33949e-06	0.132361	0.00527306
																					N60	2019	TRL	AX-94565231	6D	683646420	7.46374e-07	0.282189	0.0026966
																					N60	2019	TRL	AX-95178548	7B	112311666	2.30194e-06	0.277155	0.00363476	TraesCS7B02G097600	TraesCS7B02G097600.1	112339535	112337442	TraesCS7B02G097600.1	protein ALTERED XYLOGLUCAN 4-like	449	20		85.43
[truncated: 8 more columns]

## Sheet: Table S6
Table S6: The detailed information on the functional annotation of putative candidate genes identified for the NUE related, root, plant morphological, yield and yield related traits across different level of nitrogen treatments
Traits	Trt	Biological process	Cellular components	Molecular function
NUE related traits	N0	Protein phosphorylation, recognition of pollen, molybdoprotein cofactor biosynthetic process, oxidation-reduction, transmembrane transport, microtubule-based movement	Integral component of membrane, cytoskeleton, cytosol, nucleus, ribosome	ATP binding, metal ion binding, protein binding, microtubule binding, protein kinase activity, catalytic activity, oxidoreductase activity, microtube motor activity, ATPase activity, ATPase-coupled transmembrane transport activity, proton exporting
	N60	Protein phosphorylation, recognition of pollen, microtubule-based movement, transmembrane transport, trichome branching, oxidation-reduction, proteolysis	Integral component of membrane, cytoskeleton, cytosol	ATP binding, oxidoreductase activity, microtubule binding, ATPase activity, ATPase-coupled transmembrane transport, protein kinase activity, catalytic activity, serine type peptidase activity, serine type peptidase activity, cysteine type peptidase activity
	N120	Protein phosphorylation, molybdoprotein cofactor biosynthetic process, recognition of pollen, transmembrane transport, microtubule-based movement, cell redox homeostasis, some part in replication, proteolysis, transcription and mRNA processing	Integral component of membrane, cytoskeleton, cytosol, nucleus, plasma membrane, some in cell wall	ATP binding, oxidoreductase activity, microtubule binding, ATPase activity, ATPase-coupled transmembrane transport, microtubule binding, protein kinase activity, catalytic activity, protein binding, Proton exporting ATPase activity, phosphorylative mechanism, serine type peptidase activity, cysteine type peptidase activity, ATP dependent peptidase activity, metal ion binding
Plant morphological traits	N0	Protein phosphorylation, response to hydrogen peroxide, response to high light intensity, positive gravitropism, response to heat	Extracellular space	Protein kinase activity, catalytic activity, ATP binding, protein binding
	N60	Positive gravitropism, lignin catabolic process, DNA replication, oxidation-reduction process, nucleobase containing compound metabolic process, DNA-dependent DNA replication, oligopeptide transport, transmembrane transport, intracellular protein transport, protein phosphorylation, cytokinin biosynthetic process, DNA replication	Apoplast, ribosome, integral component of membrane, extracellular space	copper binding, hydroquinone: oxygen oxidoreductase activity, 3'-5' exonuclease activity, DNA-directed DNA polymerase activity, nucleic acid binding, protein binding, DNA binding, ATP binding, oxidoreductase activity, methyltransferase activity, RNA binding, protein kinase activity, protein dimerization activity
	N120	positive gravitropism, lignin catabolic process, DNA replication, oxidation-reduction process, nucleobase containing compound metabolic process, DNA replication, DNA dependent DNA replication, oligopeptide transport, transmembrane transport, cell wall organisation, protein phosphorylation, cytokinin biosynthetic process, lipid metabolic process	Apoplast, integral component of membrane, plasma membrane, golgi membrane, extracellular space, cytoplasm	copper binding, hydroquinone: oxygen oxidoreductase activity, nucleic acid binding, DNA binding, oxidoreductase activity, metal ion binding, ATP binding, 3'-5' exonuclease activity, DNA-directed DNA polymerase activity, protein binding, catalytic activity, ADP binding, channel activity, transmembrane transporter activity, hydrolase activity
root morphological traits	N0	Protein phosphorylation, glutamate biosynthetic process, DNA repair, response to UV-B, translesion synthesis, s-adenosylhomocysteine catabolic process, proteolysis, methyl guanosine metabolic process, proteolysis, DNA replication, translation, cellular glucan metabolic process, oxidation-reduction process, recognition of pollen, nitrogen compound metabolic process, cell redox homeostasis, tricarb…	zeta DNA polymerase complex, obsolete cell, plasma membrane, integral component of membrane, nucleus, chloroplast, ribosome, cell wall, apoplast	catalytic activity, protein kinase activity, DNA-directed polymerase activity, protein binding, glutamate synthase activity, oxidoreductase activity, s-adenosylhomocysteine activity, oxidoreductase activity, nucleic acid binding, ATP binding, DNA binding, metal ion binding, nucleic acid binding, acyl-coA hydrolase activity, 4 iron,4 sulphur cluster binding, transferase activity, hydrolase activit…
	N60	Protein ADP-ribosylation, protein phosphorylation, protein folding, oxidation-reduction process, nucleosome assembly, carbohydrate metabolic process, response to water deprivation, transmembrane transport, carboxylic acid metabolic process, mRNA splicing, steroid metabolic process, DNA replication, transcription, translation, formation of cytoplasmic translation, initiation complex, hydrotropism,…	Cellular components, Integral components of membrane, nucleosome, mitochondria, cytoplasm, nucleus, nucleolus, chloroplast, thylakoid, cytosol, ribosome, nuclear envelope, eukaryotic translation initiation factor 3 complex, nuclear envelope, vacuolar membrane, spliceosomal complex, ESCRT II complex, eukaryotic 48S preinitiation complex, plasmodesmata	ATP, GTP binding, protein kinase activity, NAD+ADP-ribosyl transferase activity, unfolded protein binding, DNA binding, carbohydrate binding, L-lactate dehydrogenase activity, oxidoreductase activity, ATPase activity, ATPase-coupled transmembrane transporter activity, catalytic activity, protein binding, ATP transmembrane transporter activity, Terpene synthase activity, polysaccharide binding, cy…
	N120	Protein phosphorylation, molydoprotein cofactor biosynthetic process, proteolysis, proton export across plasma membrane, recognition of pollen, transmembrane transport, microtubule-based movement, cell redox homeostasis, oxidation-reduction process, lateral root morphogenesis, cell surface receptor signalling pathway, DNA replication, transcription, translation, mRNA processing, RNA methylation, …	integral component of membrane, cytoskeleton, cytosol, nucleus, obsolete cell, extracellular region, chloroplast, THO complex, ribosome, cell wall, apoplast	Protein binding, protein kinase activity, catalytic activity, ATPase activity, microtubule motor activity, ATPase-coupled transmembrane transporter activity, oxidoreductase activity, microtubule binding, ATP binding, transporter activity, serine-type peptidase activity, cysteine-type peptidase activity, transferase activity, structural constituent of ribosome, transcription, translation, proton-e…
Yield and yield attributing traits	N0	Protein ADP-ribosylation, protein phosphorylation, carbohydrate metabolic process, carboxylic acid metabolic process, oxidation-reduction process, response to wounding, regulation of flower development, response to water deprivation, response to oxidative stress, proteolysis, glutathione catabolic process, transmembrane transport, chloroplast organization, formation of cytoplasmic translation ini…	cytoplasm, plasma membrane, integral component of membrane, splicosomal complex, vacuolar membrane, cytosol, nucleosome, chloroplast, plasmodesma, Nucleolus, nucleus, ESCRT II complex, ribosome	catalytic activity, NAD+ADP-ribosyl transferase activity, protein kinase activity, protein binding, oxidoreductase activity, hydrolase activity, L-lactate dehydrogenase activity, carbohydrate binding, calcium ion binding, ATP, GTP binding, Zinc ion binding, DNA, RNA, nucleic acid binding, polysaccharide binding, protein heterodimerization activity, RNA ligase (ATP) activity, gamma-glutamylcyclotr…
	N60	Protein ADP-ribosylation, protein phosphorylation, carbohydrate metabolic process, carboxylic acid metabolic process, oxidation-reduction process, protein folding, nucleosome assembly, transmembrane transport, proteolysis, regulation of flower development, response to water deprivation, response to red and far red light, formation of cytoplasmic translation initiation complex, multivesicular body…	integral component of membrane, cytoplasm, nucleus, nucleosome, spliceosomal complex, chloroplast, thylakoid, mitochondria, ESCRT II complex, ribosome	catalytic activity, NAD+ADP-ribosyl transferase activity, ATPase, GTPase activity, ATPase-couples transmembrane transporter activity, oxidoreductase activity, L-lactate dehydrogenase activity, oxidoreductase activity, calcium ion binding, ATP, GTP, nucleic acid binding, Zinc ion binding, magnesium ion binding, metal ion binding, carbohydrate binding, protein binding, protein kinase activity, unfo…
	N120	Protein phosphorylation, carbohydrate metabolic process, carboxylic acid metabolic process, oxidation-reduction process, transmembrane transport, mRNA splicing, proteolysis, cellular aromatic compound metabolic process, multivesicular body sorting pathway, formation of cytoplasmic translation initiation, regulation of amino acid export, regulation of flower development, response to water deprivat…	integral component of membrane, cytoplasm, nucleus, nucleosome, spliceosomal complex, chloroplast, cytosol, vacuole, spliceosomal complex, nucleolus, ESCRT II complex, eukaryotic 48S preinitiation complex, chloroplast, thylakoid, plasmodesma	ATPase activity, catalytic activity, ATPase-coupled transmembrane transporter activity, oxidoreductase activity, polysaccharide binding, L-lactate dehydrogenase activity, calcium ion binding, Zinc ion binding, magnesium ion binding, ferrous ion binding, ATP, GTP binding, ATP binding protein kinase activity, hydrolase activity, transferase activity, sulfotransferase activity, protein kinase activi…

## Sheet: Table S7
Levels	Genotype	Designation	Pop	Mean GY	2018_N0	2019_N0	2018_N60	2019_N60	2018_N120	2019_N120	Rank
G185	185	HT 661	Pop1	3289	2865	2869	4093	3843	3190	2873	1
G230	230	HT 712	Pop1	3237	3145	3568	3435	3458	2902	2915	2
G218	218	HT 700	Pop1	3199	2160	2480	3950	3853	3093	3658	3
G237	237	HT 722	Pop1	3195	3102	3349	3158	3338	2892	3328	4
G241	241	HT 726	Pop1	3172	2982	2502	3978	3522	2845	3203	5
G203	203	HT 684	Pop1	3078.33	2757	3408	2482	2960	3552	3311	6
G198	198	HT 679	Pop1	3057.17	1505	1623	3847	4262	3903	3203	7
G204	204	HT 685	Pop1	3042.17	2299	1887	3175	2353	4080	4459	8
G190	190	HT 667	Pop1	3039.17	1826	2138	2858	3647	3513	4253	9
G269	269	HT 756	Pop2	3007	1933	2307	3062	3255	3838	3647	10
G238	238	HT 723	Pop1	2969.83	2802	2791	3207	2930	3222	2867	11
G155	155	HT 1913-2	Pop4	2933.17	2332	2526	2909	2616	3693	3523	12
G257	257	HT 744	Pop2	2927.83	2065	1588	4538	4485	2110	2781	13
G247	247	HT 733	Pop2	2924	1678	1824	3050	2415	4457	4120	14
G116	116	HT 1870	Pop4	2911.33	2122	2433	2632	2745	3665	3871	15
G242	242	HT 727	Pop1	2910.67	2377	1833	3370	3012	3610	3266	16
G262	262	HT 749	Pop2	2910.17	2045	1774	3157	2498	4718	3269	17
G205	205	HT 686	Pop1	2910.17	2035	3188	3020	2798	3490	2930	18
G149	149	HT 1908-2	Pop4	2899.67	2641	2148	2851	2368	3553	3837	19
G277	277	HT 764-1	Pop2	2896.67	2440	2897	3528	2872	2747	2896	20
G324	324	HT 817	Pop2	2891.5	2558	1992	3652	3769	2960	2418	21
G270	270	HT 757	Pop2	2872.67	3000	2510	3713	2440	2499	3074	22
G197	197	HT 676	Pop1	2828	2185	2685	2603	3209	3372	2914	23
G326	326	HT 819	Pop2	2822	1393	1622	4910	4371	2071	2565	24
G167	167	HT 1927-2	Pop4	2807.83	2375	2350	2744	2868	3593	2917	25
G162	162	HT 1921	Pop4	2805.5	2222	2523	2901	2817	3551	2819	26
G340	340	HT 833	Pop2	2804.17	2074	2415	4112	3493	2545	2186	27
G170	170	HT 642	Pop1	2789	2264	2763	2670	2855	3289	2893	28
G134	134	HT 1889	Pop4	2776.17	2452	2087	2563	2926	3461	3168	29
G307	307	HT 796	Pop2	2773.33	2142	2513	2933	2908	2704	3440	30
G303	303	HT 791	Pop2	2764	2157	2487	3652	2809	2727	2752	31
G224	224	HT 706	Pop1	2763	2155	2276	3565	3146	2547	2889	32
G212	212	HT 693	Pop1	2749.67	2204	2303	2776	2854	3218	3143	33
G236	236	HT 721	Pop1	2744.83	1913	2203	3095	2869	3440	2949	34
G24	24	HT 1680-2	Pop3	2735.5	2219	1841	3763	3133	2379	3078	35
G201	201	HT 682	Pop1	2729.67	2071	1443	3260	2879	3028	3697	36
G254	254	HT 741	Pop2	2717.83	2586	1860	2552	2820	3192	3297	37
G96	96	HT 1848-3	Pop4	2699.17	2879	1910	2878	2818	3026	2684	38
G132	132	HT 1887	Pop4	2698.5	1452	1531	2677	2573	3891	4067	39
G278	278	HT 764-2	Pop2	2675	1693	2268	3292	3446	2835	2516	40
G229	229	HT 711	Pop1	2671.5	2272	2178	2485	2615	3357	3122	41
G216	216	HT 698	Pop1	2658.33	1730	2308	2579	2817	3196	3320	42
G56	56	HT 1716	Pop3	2657.67	2233	1822	2410	3074	2902	3505	43
G342	342	HT 835	Pop2	2648.83	2867	2022	2368	2910	2856	2870	44
G227	227	HT 709	Pop1	2648.33	1264	1651	3348	3788	2953	2886	45
G86	86	HT 1746	Pop3	2647.83	2890	1985	2108	1529	4167	3208	46
G49	49	HT 1709	Pop3	2638.83	1884	2242	2686	2804	2748	3469	47
G231	231	HT 713	Pop1	2634.83	2182	2535	2432	2777	3073	2810	48
G206	206	HT 687	Pop1	2611.17	1469	1856	3322	3404	3003	2613	49
G335	335	HT 828	Pop2	2610.67	1390	1340	3602	3382	2859	3091	50
G107	107	HT 1858	Pop4	2598.67	1978	2711	3312	2839	2433	2319	51
G140	140	HT 1896	Pop4	2597.17	1822	2558	2100	2239	3518	3346	52
G331	331	HT 824	Pop2	2595.5	2517	1849	2578	2930	3022	2677	53
G274	274	HT 761	Pop2	2593.33	1196	1732	3835	3066	2685	3046	54
G130	130	HT 1883-2	Pop4	2588.83	2369	2359	2259	2599	3003	2944	55
G334	334	HT 827	Pop2	2587.67	2013	2148	2599	2880	2967	2919	56
G193	193	HT 671	Pop1	2580.83	1940	2367	2525	2570	3015	3068	57
G135	135	HT 1890-1	Pop4	2576.5	2330	2273	2656	2279	2708	3213	58
G101	101	HT 1852	Pop4	2571.83	1543	2191	2665	2326	2941	3765	59
G243	243	HT 728	Pop1	2563.83	2171	2472	2283	2477	3153	2827	60
G192	192	HT 669	Pop1	2562.33	1802	2403	2663	2583	3057	2866	61
G154	154	HT 1913-1	Pop4	2554.5	2015	2228	2454	2698	2734	3198	62
G150	150	HT 1910	Pop4	2551	1820	1937	2395	2701	2965	3488	63
G115	115	HT 1869	Pop4	2550.83	1670	2068	2465	2561	3591	2950	64
G5	5	HT 1665	Pop3	2542.17	2213	1419	2448	2983	2430	3760	65
G97	97	HT 1849-1	Pop4	2542	2873	2246	2126	2149	2766	3092	66
G138	138	HT 1893	Pop4	2541	1919	2014	2234	2434	3698	2947	67
G268	268	HT 755	Pop2	2539	1705	2450	2840	2585	2535	3119	68
G256	256	HT 743	Pop2	2536.5	1943	2127	2998	3033	2860	2258	69
G21	21	HT 1679-1	Pop3	2533.83	2102	1452	3321	2562	2815	2951	70
G163	163	HT 1922	Pop4	2531.33	1611	2514	2524	2393	3004	3142	71
G207	207	HT 688	Pop1	2526.83	1780	2025	2498	2894	2803	3161	72
G43	43	HT 1699	Pop3	2523.5	2257	1539	2847	3067	2826	2605	73
G104	104	HT 1855-2	Pop4	2514.5	1849	1638	2268	3034	2829	3469	74
G151	151	HT 1911	Pop4	2511.67	1735	2143	1735	1910	3873	3674	75
G175	175	HT 650	Pop1	2511	2440	2745	2288	2552	2443	2598	76
G159	159	HT 1917	Pop4	2503.67	1778	1403	2756	2625	2843	3617	77
G248	248	HT 734	Pop2	2503.5	2139	1885	2239	2702	3180	2876	78
G245	245	HT 731	Pop2	2500	2045	1781	2589	2268	3331	2986	79
G261	261	HT 748	Pop2	2497.5	1958	1838	2492	2563	2832	3302	80
G157	157	HT 1915	Pop4	2495.67	2147	1798	2049	2658	2997	3325	81
G255	255	HT 742	Pop2	2491.83	1246	1753	2160	3157	3578	3057	82
G152	152	HT 1912-1	Pop4	2488.67	2421	2437	2360	2092	3074	2548	83
G332	332	HT 825	Pop2	2487.67	2238	2142	2688	2863	2521	2474	84
G289	289	HT 777	Pop2	2486.67	1589	1756	2662	2702	3278	2933	85
G117	117	HT 1871	Pop4	2486.17	1997	1984	2453	2559	2529	3395	86
G321	321	HT 814	Pop2	2481.83	1824	2447	2695	2580	2419	2926	87
G156	156	HT 1914	Pop4	2478.5	2247	1660	2622	2258	2760	3324	88
G166	166	HT 1927-1	Pop4	2475.5	1452	1583	2585	2748	3310	3175	89
G250	250	HT 736	Pop2	2469.67	1775	2196	2453	2044	3485	2865	90
G209	209	HT 690	Pop1	2459.67	1395	1714	2527	2428	3139	3555	91
G139	139	HT 1895	Pop4	2459.67	2081	2689	2050	1820	2879	3239	92
G258	258	HT 745	Pop2	2452.5	1242	1899	2490	2106	3881	3097	93
G153	153	HT 1912-2	Pop4	2448.17	2922	2392	2995	2218	1991	2171	94
G26	26	HT 1681-2	Pop3	2446	1294	2026	3226	2547	3073	2510	95
G186	186	HT 662	Pop1	2434.67	1193	1713	2587	3114	3440	2561	96
G181	181	HT 657	Pop1	2434	1828	2074	3233	3137	2273	2059	97
G65	65	HT 1725	Pop3	2430.33	2175	2037	2283	2251	2772	3064	98
G174	174	HT 649	Pop1	2428.5	1940	1683	2298	2563	3077	3010	99
G142	142	HT 1900	Pop4	2424	1884	2008	2939	2327	3188	2198	100
G141	141	HT 1897	Pop4	2420.83	1978	2284	2053	2525	3015	2670	101
G194	194	HT 672	Pop1	2407.83	1897	2073	2333	2199	2977	2968	102
G158	158	HT 1916	Pop4	2405.83	2404	2602	2564	1980	2445	2440	103
G283	283	HT 770	Pop2	2404.33	1271	1690	2230	2652	3590	2993	104
G106	106	HT 1857-2	Pop4	2397.5	2057	2172	2148	2392	2766	2850	105
G293	293	HT 781	Pop2	2397.17	1974	1753	2565	2171	3104	2816	106
G219	219	HT 701	Pop1	2394.17	1369	1808	2838	2873	2552	2925	107
G308	308	HT 797	Pop2	2392.67	2145	2075	2367	2664	2652	2453	108
G31	31	HT 1688-2	Pop3	2392.5	1745	1994	2312	2228	3218	2858	109
G259	259	HT 746	Pop2	2392.33	1892	2106	2142	3452	2255	2507	110
G98	98	HT 1849-2	Pop4	2387.17	1644	2212	2486	2453	2497	3031	111
G349	349	HT 844	Pop2	2383.67	1723	2087	3173	2908	2385	2026	112
G346	346	HT 841	Pop2	2381.83	2282	2021	2073	2707	2667	2541	113
G311	311	HT 800	Pop2	2381.83	1753	2217	2543	1968	2807	3003	114
G147	147	HT 1907	Pop4	2381.67	2177	1718	2629	2612	2225	2929	115
G110	110	HT 1865	Pop4	2380.83	1575	2115	2206	2277	2639	3473	116
G329	329	HT 822	Pop2	2380.5	1518	1305	2828	2278	3142	3212	117
G122	122	HT 1877-2	Pop4	2376.5	2702	2143	1666	1623	3308	2817	118
G94	94	HT 1848-1	Pop4	2375.17	1892	2022	3245	2588	2067	2437	119
G296	296	HT 784	Pop2	2372.5	1828	2229	2266	2298	2750	2864	120
G129	129	HT 1883-1	Pop4	2369.33	1850	2052	2785	1701	3240	2588	121
G4	4	HT 1664	Pop3	2369	1739	2371	2820	1623	3001	2660	122
G164	164	HT 1925	Pop4	2368.33	1513	1163	2227	2615	3101	3591	123
G253	253	HT 740	Pop2	2367.33	1710	2143	3330	3038	1930	2053	124
G297	297	HT 785	Pop2	2363	1618	1577	3273	2998	2632	2080	125
G59	59	HT 1719	Pop3	2362.83	1818	941	2234	2803	3550	2831	126
G328	328	HT 821	Pop2	2361.83	1246	1932	2493	3553	2592	2355	127
G302	302	HT 790	Pop2	2361.83	1020	1549	2805	2926	2635	3236	128
G280	280	HT 767	Pop2	2361.67	1005	1412	2592	2992	2706	3463	129
G71	71	HT 1730-1	Pop3	2358	1864	2226	2240	1807	3272	2739	130
G316	316	HT 807	Pop2	2353.83	1785	1981	2510	2661	2969	2217	131
G265	265	HT 752	Pop2	2353.33	1351	1002	2793	3830	2512	2632	132
G249	249	HT 735	Pop2	2352.67	2627	2648	2357	2698	1803	1983	133
G315	315	HT 806	Pop2	2346	2012	1989	2208	2627	2810	2430	134
G39	39	HT 1696	Pop3	2345.5	1178	1340	2618	2992	2828	3117	135
G131	131	HT 1886	Pop4	2343.67	1951	2305	2848	1974	2415	2569	136
G208	208	HT 689	Pop1	2342.83	1679	1991	2585	2231	3143	2428	137
G290	290	HT 778	Pop2	2340.83	1560	1271	2467	3161	2469	3117	138
G99	99	HT 1850	Pop4	2339	2214	2226	2103	1635	2872	2984	139
G180	180	HT 656	Pop1	2338.83	1870	1552	2363	2549	2590	3109	140
G112	112	HT 1867	Pop4	2332.5	2792	2372	1640	2235	2307	2649	141
G124	124	HT 1879-2	Pop4	2332	1663	2207	2090	1980	3029	3023	142
G318	318	HT 811	Pop2	2331.83	1626	1791	2163	1868	2794	3749	143
G223	223	HT 705	Pop1	2328.5	912	1774	1832	2320	4010	3123	144
G55	55	HT 1715	Pop3	2328	1998	2008	2294	1954	2619	3095	145
G338	338	HT 831	Pop2	2321.67	1957	2328	1628	2161	2615	3241	146
G165	165	HT 1926	Pop4	2319.5	2275	2163	1580	1908	2739	3252	147
G210	210	HT 691	Pop1	2317.17	1281	1945	2457	2850	2933	2437	148
G199	199	HT 680	Pop1	2306.17	1755	1853	2638	3208	2298	2085	149
G103	103	HT 1854	Pop4	2305.33	2049	2635	2115	2416	2210	2407	150
G32	32	HT 1689	Pop3	2304.67	1373	1309	2553	2434	3128	3031	151
G15	15	HT 1673	Pop3	2302.33	1268	1073	1899	2942	3165	3467	152
G287	287	HT 774	Pop2	2297.83	1853	1844	2002	2322	2735	3031	153
G240	240	HT 725	Pop1	2297.67	1692	2209	2023	2158	2572	3132	154
G72	72	HT 1730-2	Pop3	2294.5	2550	2336	2375	2263	1994	2249	155
G288	288	HT 776	Pop2	2293.67	1548	1413	3480	2480	2533	2308	156
G77	77	HT 1737	Pop3	2291.83	1704	1309	2072	1807	3154	3705	157
G282	282	HT 769	Pop2	2286.67	1931	1483	2845	2980	1904	2577	158
G70	70	HT 1729	Pop3	2285.67	1115	1888	2130	2232	3142	3207	159
G301	301	HT 789	Pop2	2283.17	1127	1584	2925	2606	2570	2887	160
G319	319	HT 812	Pop2	2277.17	2126	1813	2068	2263	2730	2663	161
G13	13	HT 1671	Pop3	2276.33	2180	1562	2037	2476	2675	2728	162
G146	146	HT 1904	Pop4	2275.17	1775	1921	2398	2384	2843	2330	163
G118	118	HT 1874	Pop4	2274.67	1619	1985	2330	2498	2512	2704	164
G322	322	HT 815	Pop2	2270.83	1686	2105	1730	2348	2718	3038	165
G228	228	HT 710	Pop1	2270.83	1928	1717	2222	2240	2837	2681	166
G53	53	HT 1713	Pop3	2269.83	1969	1464	2192	1742	2675	3577	167
G54	54	HT 1714-1	Pop3	2266.67	2181	1819	1887	2176	2384	3153	168
G161	161	HT 1919	Pop4	2262	1948	1874	1831	2270	2572	3077	169
G6	6	HT 1666-1	Pop3	2261.67	1718	1554	1726	2242	3340	2990	170
G168	168	HT 1928	Pop4	2254.5	1939	1739	1323	1613	3785	3128	171
G272	272	HT 759	Pop2	2247.5	1123	1547	1751	2366	3795	2903	172
G95	95	HT 1848-2	Pop4	2246.17	1662	1858	2135	2254	3019	2549	173
G273	273	HT 760	Pop2	2245.33	1428	1854	1983	2524	2604	3079	174
G92	92	HT 1845-2	Pop4	2244.67	2237	1843	2137	2092	2680	2479	175
G120	120	HT 1876	Pop4	2242.17	1275	1574	2227	1972	2992	3413	176
G125	125	HT 1880	Pop4	2239.17	2053	2876	1619	1976	2287	2624	177
G145	145	HT 1903	Pop4	2232.17	1542	2044	2148	3564	2028	2067	178
G78	78	HT 1738	Pop3	2230.17	1935	1205	2281	2463	2569	2928	179
G320	320	HT 813	Pop2	2230	1494	1563	2477	2095	2712	3039	180
G137	137	HT 1892	Pop4	2230	2274	2363	1515	2304	2239	2685	181
G353	353	HT 851	Pop2	2224.83	2115	2187	2175	2718	1685	2469	182
G38	38	HT 1693	Pop3	2224.5	1610	1235	2802	1971	2651	3078	183
G327	327	HT 820	Pop2	2222.67	1233	1899	3325	3357	1893	1629	184
G160	160	HT 1918	Pop4	2218.33	1774	1732	2145	2068	2778	2813	185
G40	40	HT 1697	Pop3	2218.17	1775	1398	2340	1893	2815	3088	186
G119	119	HT 1875	Pop4	2212.5	1414	1891	2321	1942	3140	2567	187
G264	264	HT 751	Pop2	2201.5	1182	1697	2214	2664	2832	2620	188
G8	8	HT 1667-1	Pop3	2199.17	1715	1312	1777	2235	3592	2564	189
G51	51	HT 1711	Pop3	2196.33	1820	1185	2598	1961	2453	3161	190
G29	29	HT 1687	Pop3	2192.33	1262	1702	2357	2392	2714	2727	191
G183	183	HT 659	Pop1	2189.83	835	1297	2258	2707	2633	3409	192
G109	109	HT 1861	Pop4	2188.33	1629	1775	1951	2313	2639	2823	193
G64	64	HT 1724	Pop3	2188.33	1740	1472	2009	2262	3103	2544	194
G298	298	HT 786	Pop2	2185.17	1342	1865	2353	2209	2701	2641	195
G213	213	HT 694	Pop1	2184.83	1845	1915	2423	2463	2108	2355	196
G136	136	HT 1890-2	Pop4	2182.67	1843	2059	2165	1769	2224	3036	197
G61	61	HT 1721	Pop3	2178.83	1872	1305	1817	1632	3244	3203	198
G62	62	HT 1722	Pop3	2178.17	1743	1848	1672	2238	2851	2717	199
G83	83	HT 1743	Pop3	2177.67	1494	1063	2557	2148	2646	3158	200
G263	263	HT 750	Pop2	2173.62	878	1391	2858	2937		2307	201
G113	113	HT 1868-1	Pop4	2173.33	1803	1340	1609	2122	2884	3282	202
G341	341	HT 834	Pop2	2172.67	1641	1334	3225	2684	1621	2531	203
G60	60	HT 1720	Pop3	2169.33	1219	1433	2277	2316	2934	2837	204
G46	46	HT 1704	Pop3	2164.33	1763	1240	1895	2283	2544	3261	205
G295	295	HT 783	Pop2	2163.83	1265	1967	2092	2096	2889	2674	206
G47	47	HT 1705	Pop3	2163.5	1631	1203	1782	1984	3046	3335	207
G306	306	HT 795	Pop2	2159.17	1275	1679	2313	2227	2832	2629	208
G233	233	HT 717	Pop1	2157.67	1842	1708	2128	2233	2502	2533	209
G100	100	HT 1851	Pop4	2146.17	1717	1945	2137	2106	2211	2761	210
G133	133	HT 1888	Pop4	2142.83	1440	2089	1609	2213	2860	2646	211
G187	187	HT 664	Pop1	2137.83	1590	1265	2430	1711	3262	2569	212
G25	25	HT 1681-1	Pop3	2136.17	989	1316	2268	2413	3158	2673	213
G276	276	HT 763	Pop2	2134.17	1604	2186	1143	1977	2628	3267	214
G93	93	HT 1847	Pop4	2128.5	1618	1464	2435	1908	2746	2600	215
G294	294	HT 782	Pop2	2127.33	1669	1735	2393	2335	1880	2752	216
G144	144	HT 1902	Pop4	2125.83	1515	1986	1905	2077	2651	2621	217
G45	45	HT 1701	Pop3	2125.5	1772	1151	1839	2249	2851	2891	218
G344	344	HT 837	Pop2	2121.67	1133	1401	2427	2453	2803	2513	219
G102	102	HT 1853	Pop4	2120.67	2019	2878	1940	2261	1944	1682	220
G347	347	HT 842	Pop2	2119.5	1331	1815	1933	2518	2897	2223	221
G310	310	HT 799	Pop2	2119.33	2090	2102	2053	1730	2346	2395	222
G23	23	HT 1680-1	Pop3	2119.17	1735	1063	2985	1922	2302	2708	223
G336	336	HT 829	Pop2	2113.17	1348	1426	2345	2711	2202	2647	224
G90	90	HT 1755	Pop3	2112.33	1353	1942	1838	2233	2635	2673	225
G82	82	HT 1742	Pop3	2109.83	1427	1772	2215	1853	2660	2732	226
G239	239	HT 724	Pop1	2103.17	1602	1397	2265	3053	2158	2144	227
G251	251	HT 737	Pop2	2100.83	1747	1770	3063	2544	1635	1846	228
G143	143	HT 1901-2	Pop4	2100	952	1236	2231	1651	3488	3042	229
G108	108	HT 1859	Pop4	2099	1871	1618	1570	2035	2371	3129	230
G114	114	HT 1868-2	Pop4	2098.17	1424	2143	1016	1582	3694	2730	231
G80	80	HT 1740	Pop3	2091	1359	914	2971	2357	2398	2547	232
G84	84	HT 1744	Pop3	2088.5	964	1457	1608	2277	3371	2854	233
G123	123	HT 1879-1	Pop4	2086.67	1969	2158	1659	1958	2350	2426	234
G11	11	HT 1669	Pop3	2085.5	1107	1251	1395	2246	3251	3263	235
G14	14	HT 1672	Pop3	2082.83	1254	1146	2504	2190	2403	3000	236
G195	195	HT 673	Pop1	2082.67	915	1481	2857	2764	1978	2501	237
G169	169	HT 1929	Pop4	2078.17	1508	1111	2159	1813	2870	3008	238
G127	127	HT 1882-2	Pop4	2077.67	2089	2066	2575	1823	1696	2217	239
G232	232	HT 716	Pop1	2075.67	1499	2043	1902	2039	2268	2703	240
G196	196	HT 675	Pop1	2073.5	1690	1858	1960	2399	2487	2047	241
G275	275	HT 762	Pop2	2067.83	1198	1686	1831	1584	2925	3183	242
G217	217	HT 699	Pop1	2067.5	1308	1639	1783	1648	2750	3277	243
G126	126	HT 1882-1	Pop4	2067.17	1840	2342	1550	2058	2289	2324	244
G74	74	HT 1734	Pop3	2067.17	1162	869	1754	2331	3104	3183	245
G286	286	HT 773	Pop2	2067	975	1238	2983	2466	2227	2513	246
G27	27	HT 1685	Pop3	2061.17	1817	1533	2109	2022	2555	2331	247
G313	313	HT 804	Pop2	2058.67	746	1592	1935	1963	2608	3508	248
G121	121	HT 1877-1	Pop4	2049.83	1425	1990	2988	2180	1692	2024	249
G267	267	HT 754	Pop2	2047.5	1547	1857	1952	2070	2214	2645	250
G333	333	HT 826	Pop2	2045.5	1430	1533	3055	2575	1747	1933	251
G33	33	HT 1690-1	Pop3	2042.17	1984	1263	2231	2118	2058	2599	252
G44	44	HT 1700	Pop3	2037.67	1550	1832	1820	2534	1938	2552	253
G226	226	HT 708	Pop1	2035	1560	1808	2297	2740	1872	1933	254
G345	345	HT 838	Pop2	2026.83	1530	1013	2322	3056	2077	2163	255
G252	252	HT 739	Pop2	2026.17	1233	1877	2066	1728	2363	2890	256
G75	75	HT 1735	Pop3	2026	1778	1471	2113	1982	2202	2610	257
G17	17	HT 1675	Pop3	2024.67	1853	1079	2219	1987	2224	2786	258
G37	37	HT 1692	Pop3	2022.17	1332	934	2318	2149	2222	3178	259
G260	260	HT 747	Pop2	2021.17	1103	1425	2307	2419	2037	2836	260
G266	266	HT 753	Pop2	2019.5	2166	1842	1852	2461	1778	2018	261
G323	323	HT 816	Pop2	2018.17	826	1249	2018	2492	2700	2824	262
G291	291	HT 779	Pop2	2015	1447	1846	2008	1803	2238	2748	263
G285	285	HT 772	Pop2	2010	1746	1345	2307	2366	1821	2475	264
G348	348	HT 843	Pop2	2009.83	1247	1551	2154	1993	2715	2399	265
G69	69	HT 1728	Pop3	2007.33	930	1228	1648	2352	2512	3374	266
G91	91	HT 1845-1	Pop4	2006.67	1369	1601	2391	1748	2278	2653	267
G48	48	HT 1706	Pop3	2006.67	1794	2039	1880	2190	2021	2116	268
G68	68	HT 1727	Pop3	2003.5	1260	828	1632	2471	3449	2381	269
G314	314	HT 805	Pop2	2002.17	1758	2047	1790	2178	1816	2424	270
G281	281	HT 768	Pop2	2002	1436	1590	2059	1865	2807	2255	271
G292	292	HT 780	Pop2	2001.5	1388	1555	1907	1938	2977	2244	272
G42	42	HT 1698-2	Pop3	1999.17	980	920	2234	2434	2629	2798	273
G309	309	HT 798	Pop2	1984.17	917	1222	1632	2484	2576	3074	274
G343	343	HT 836	Pop2	1979.5	1692	1526	1658	1985	2500	2516	275
G2	2	HT 1662-2	Pop3	1972.83	1825	1184	2130	2351	2199	2148	276
G58	58	HT 1718	Pop3	1971.67	920	1124	2103	1560	2631	3492	277
G271	271	HT 758	Pop2	1967.83	1374	1225	2268	1818	2759	2363	278
G28	28	HT 1686	Pop3	1967.33	1811	1449	1721	1707	2234	2882	279
G337	337	HT 830	Pop2	1964.17	1645	1727	1757	1728	2779	2149	280
G244	244	HT 729	Pop1	1961.5	1483	1838	1968	2059	2176	2245	281
G22	22	HT 1679-2	Pop3	1959.33	1097	1475	2075	1780	2900	2429	282
G34	34	HT 1690-2	Pop3	1958.67	1530	1153	1816	2091	2890	2272	283
G50	50	HT 1710	Pop3	1956.83	1319	1628	1787	1799	2840	2368	284
G179	179	HT 655-2	Pop1	1954.5	1260	1676	1912	1917	2406	2556	285
G184	184	HT 660	Pop1	1952.17	1385	1901	1962	1972	2010	2483	286
G41	41	HT 1698-1	Pop3	1943.67	1359	1106	2087	2278	2254	2578	287
G52	52	HT 1712	Pop3	1938.5	1086	1467	1961	1916	2331	2870	288
G177	177	HT 652	Pop1	1934.17	886	1359	1923	2170	2759	2508	289
G111	111	HT 1866	Pop4	1933.67	1235	1652	1743	1605	2753	2614	290
G81	81	HT 1741	Pop3	1929.67	1679	1755	1983	1501	2079	2581	291
G66	66	HT 1726-1	Pop3	1922.5	1460	1724	1546	2002	2456	2347	292
G312	312	HT 801	Pop2	1919.5	1587	1891	1793	1823	2060	2363	293
G87	87	HT 1750	Pop3	1915.17	1547	1254	1749	2122	2323	2496	294
G10	10	HT 1668	Pop3	1914.33	1418	1330	2121	1587	2490	2540	295
G148	148	HT 1908-1	Pop4	1912.33	1592	1658	1941	1947	1957	2379	296
G182	182	HT 658	Pop1	1911.33	1273	1546	1923	1875	2326	2525	297
G3	3	HT 1663	Pop3	1909.67	1416	1068	2032	2157	2447	2338	298
G16	16	HT 1674	Pop3	1908	1333	1085	1948	1746	2779	2557	299
G12	12	HT 1670	Pop3	1905.33	1668	1249	1989	2018	2346	2162	300
G300	300	HT 788	Pop2	1897.67	1795	1717	1755	1968	1900	2251	301
G88	88	HT 1751	Pop3	1897	1713	1383	1424	1472	2500	2890	302
G339	339	HT 832	Pop2	1895.33	1052	1137	2465	1603	2156	2959	303
G57	57	HT 1717	Pop3	1894	1340	847	1631	2214	3092	2240	304
G76	76	HT 1736	Pop3	1889.83	1348	1315	2359	2582	1521	2214	305
G214	214	HT 695	Pop1	1889.33	1414	1495	1831	1912	2130	2554	306
G36	36	HT 1691-2	Pop3	1889.17	1189	1387	1927	1633	2306	2893	307
G67	67	HT 1726-2	Pop3	1887.17	1535	1503	2167	2267	1551	2300	308
G63	63	HT 1723	Pop3	1884.67	1158	760	1806	1813	2675	3096	309
G89	89	HT 1753	Pop3	1882.67	1116	1032	1638	2492	2339	2679	310
G171	171	HT 643	Pop1	1872	763	1223	1185	1653	2613	3795	311
G73	73	HT 1733	Pop3	1859.83	1393	1019	1767	1974	2035	2971	312
G235	235	HT 719	Pop1	1857.17	892	1258	2145	1500	2773	2575	313
G79	79	HT 1739	Pop3	1849.5	1227	978	1587	2172	2385	2748	314
G176	176	HT 651	Pop1	1836.67	1087	1237	1693	2128	2512	2363	315
G1	1	HT 1661	Pop3	1834	1351	1150	2150	1602	2133	2627	316
G352	352	HT 849	Pop2	1828.5	1357	1302	2000	1687	2256	2369	317
G18	18	HT 1676	Pop3	1823.17	1366	1086	2367	2255	2099	1766	318
G35	35	HT 1691-1	Pop3	1818.67	1279	1398	2086	1662	2466	2021	319
G105	105	HT 1857-1	Pop4	1817	1586	1433	1836	1766	2016	2265	320
G9	9	HT 1667-2	Pop3	1802.67	1631	1056	1643	2012	2383	2091	321
G7	7	HT 1666-2	Pop3	1801.33	1149	1471	1648	1464	2233	2843	322
G20	20	HT 1678	Pop3	1798.33	1209	1323	1722	1797	2034	2705	323
G19	19	HT 1677	Pop3	1769.33	1373	1353	1215	1518	2713	2444	324
G221	221	HT 703	Pop1	1769	779	1711	1818	1679	2478	2149	325
G215	215	HT 696	Pop1	1750.17	825	1261	1660	1950	2455	2350	326
G234	234	HT 718	Pop1	1747.83	1357	1991	2288	2187	1283	1381	327
G200	200	HT 681	Pop1	1726.67	1398	1434	2057	1882	2097	1492	328
G178	178	HT 653	Pop1	1723.33	1065	1550	1537	1752	1823	2613	329
G284	284	HT 771	Pop2	1691.5	1281	1579	1893	2277	1660	1459	330
G30	30	HT 1688-1	Pop3	1691.33	1052	940	1155	1678	3012	2311	331
G299	299	HT 787	Pop2	1689.67	770	1294	1838	1594	2479	2163	332
G304	304	HT 792	Pop2	1673.5	1038	724	1758	2061	2502	1958	333
G317	317	HT 808	Pop2	1672.83	1102	1383	1282	1962	1786	2522	334
G222	222	HT 704	Pop1	1660.5	827	1245	1948	1274	2297	2372	335
G172	172	HT 644	Pop1	1658.33	989	1384	1838	1474	1822	2443	336
G325	325	HT 818	Pop2	1658	513	1367	1560	1918	1906	2684	337
G305	305	HT 793	Pop2	1657.5	1174	1002	1459	1763	2593	1954	338
G189	189	HT 666	Pop1	1648.67	1303	1495	1683	2053	1305	2053	339
G225	225	HT 707	Pop1	1635.33	963	1423	1387	1693	1908	2438	340
G350	350	HT 845	Pop2	1625.33	1111	1232	1700	1793	2038	1878	341
G128	128	HT 1882-3	Pop4	1594	918	1186	1256	1646	1982	2576	342
G173	173	HT 647	Pop1	1590	846	985	1082	1535	2440	2652	343
G85	85	HT 1745	Pop3	1577.5	1874	1173	1349	1957	1345	1767	344
G246	246	HT 732	Pop2	1530.5	898	1097	1676	1636	1821	2055	345
G202	202	HT 683	Pop1	1529.67	1191	1285	1707	1546	1621	1828	346
G330	330	HT 823	Pop2	1522.33	1068	1019	1643	1559	1708	2137	347
G279	279	HT 765	Pop2	1519.17	768	1162	1375	1606	1720	2484	348
G191	191	HT 668	Pop1	1499.83	799	1003	1543	1979	1590	2085	349
G188	188	HT 665	Pop1	1413	542	1010	1187	1077	2370	2292	350
G220	220	HT 702	Pop1	1392.5	1138	927	1498	1243	1606	1943	351
G351	351	HT 847	Pop2	1358.83	683	717	1258	1333	1980	2182	352
G211	211	HT 692	Pop1	1069.33	767	817	838	1248	1543	1203	353
E1		N0		1543
E2		N60		2383
E3		N120		2570

## Sheet: Table S8
Table S8. The top 20 breeding lines derived from nested introgression libraries posseesing high and stable grain yield (GY; kg ha-1) over two seasons and three treatments
Designation	Pop	Mean GY	2018_N0	2019_N0	2018_N60	2019_N60	2018_N120	2019_N120
HT 661	Pop1	3289	2865	2869	4093	3843	3190	2873
HT 712	Pop1	3237	3145	3568	3435	3458	2902	2915
HT 700	Pop1	3199	2160	2480	3950	3853	3093	3658
HT 722	Pop1	3195	3102	3349	3158	3338	2892	3328
HT 726	Pop1	3172	2982	2502	3978	3522	2845	3203
HT 684	Pop1	3078.33	2757	3408	2482	2960	3552	3311
HT 679	Pop1	3057	1505	1623	3847	4262	3903	3203
HT 685	Pop1	3042	2299	1887	3175	2353	4080	4459
HT 667	Pop1	3039	1826	2138	2858	3647	3513	4253
HT 756	Pop2	3007	1933	2307	3062	3255	3838	3647
HT 723	Pop1	2970	2802	2791	3207	2930	3222	2867
HT 1913-2	Pop4	2933.17	2332	2526	2909	2616	3693	3523
HT 744	Pop2	2928	2065	1588	4538	4485	2110	2781
HT 733	Pop2	2924	1678	1824	3050	2415	4457	4120
HT 1870	Pop4	2911	2122	2433	2632	2745	3665	3871
HT 727	Pop1	2910.67	2377	1833	3370	3012	3610	3266
HT 686	Pop1	2910	2035	3188	3020	2798	3490	2930
HT 749	Pop2	2910	2045	1774	3157	2498	4718	3269
HT 1908-2	Pop4	2900	2641	2148	2851	2368	3553	3837
HT 764-1	Pop2	2897	2440	2897	3528	2872	2747	2896
BWL3531		1884	961	1155.8	2243	1984.15	2385	2578
BWL4444		1939	1763	1622.5	1185	1653.3	2613.4	2795

## Sheet: Fig. S1
Fig. S1. Schematic representation of the various traits such as NUE/N uptake related traits, root and plant morphological traits, grain yield and yield related traits measured at different growth stages in the nested synthetic wheat introgression libraries
	LCC: leaf color chart
	SPAD: Soil Plant Analysis Development Meter
	*: The data on MRL, RA collected in 2018-2019 season only

## Sheet: Fig. S2
Fig. S2. Figure representing the root sampling in the field, dugged out root samples, scanning of root samples using WinRhizo STD4800 and pictorial view of scanned root samples.

[truncated: 7 more sheets: Fig. S3, Fig. S4, Fig. S5, Fig. S6, Fig. S7, Fig. S8, Fig. S9]
